# Supplementary material for: Acoustofluidic-based therapeutic apheresis system
Source: Nat Commun. 2024 Aug 10;15:6854. doi: 10.1038/s41467-024-50053-1 (PMC11316742; doi:10.1038/s41467-024-50053-1)
Supplement: Supplementary file 4 — Source data [file 41467_2024_50053_MOESM4_ESM.zip]

Archive with 7 entries (7 files):
- Source data/Figure 1c, Figure2b and  SI Figure 3-4.xlsx
- Source data/Figure 1e.xlsx
- Source data/Figure 2c and 2d-peristaltic pump.xlsx
- Source data/Figure 2i and 2j.xlsx
- Source data/Figure 3b.xlsx
- Source data/figure 3c-pselectin.xlsx
- Source data/mice blood apheresis.xlsx
