# Supplementary material for: Acoustofluidic-based therapeutic apheresis system
Source: Nat Commun. 2024 Aug 10;15:6854. doi: 10.1038/s41467-024-50053-1 (PMC11316742; doi:10.1038/s41467-024-50053-1)
Supplement: Supplementary file 4 — Source data [file 41467_2024_50053_MOESM4_ESM.zip › Source data/Figure 1c, Figure2b and SI Figure 3-4.xlsx]

## Sheet: Figure 1c
	Qin	N=1	N=2	N=3	N=4
0.01	1.00998	0.9959	1.00147	0.99943	1.00022
0.02	1.01987	0.99184	1.00293	0.99888	1.00043
0.03	1.02955	0.98786	1.00436	0.99833	1.00064
0.04	1.03894	0.98401	1.00574	0.9978	1.00085
0.05	1.04794	0.98031	1.00707	0.99729	1.00104
0.06	1.05646	0.97681	1.00832	0.9968	1.00123
0.07	1.06442	0.97354	1.0095	0.99635	1.0014
0.08	1.07174	0.97054	1.01058	0.99594	1.00156
0.09	1.07833	0.96783	1.01155	0.99557	1.0017
0.1	1.08415	0.96544	1.01241	0.99524	1.00183
0.11	1.08912	0.9634	1.01314	0.99495	1.00194
0.12	1.0932	0.96172	1.01374	0.99472	1.00203
0.13	1.09636	0.96042	1.01421	0.99455	1.00209
0.14	1.09854	0.95952	1.01453	0.99442	1.00214
0.15	1.09975	0.95903	1.01471	0.99435	1.00217
0.16	1.09996	0.95894	1.01474	0.99434	1.00217
0.17	1.09917	0.95927	1.01462	0.99439	1.00216
0.18	1.09738	0.96	1.01436	0.99449	1.00212
0.19	1.09463	0.96113	1.01395	0.99464	1.00206
0.2	1.09093	0.96265	1.01341	0.99485	1.00198
0.21	1.08632	0.96455	1.01273	0.99511	1.00188
0.22	1.08085	0.96679	1.01192	0.99542	1.00176
0.23	1.07457	0.96937	1.01099	0.99578	1.00162
0.24	1.06755	0.97226	1.00996	0.99618	1.00147
0.25	1.05985	0.97542	1.00882	0.99661	1.0013
0.26	1.05155	0.97883	1.0076	0.99708	1.00112
0.27	1.04274	0.98245	1.0063	0.99758	1.00093
0.28	1.0335	0.98624	1.00494	0.9981	1.00073
0.29	1.02392	0.99017	1.00353	0.99865	1.00052
0.3	1.01411	0.9942	1.00208	0.9992	1.00031
0.31	1.00416	0.99829	1.00061	0.99976	1.00009
0.32	0.99416	1.0024	0.99914	1.00033	0.99987
0.33	0.98423	1.00648	0.99767	1.00089	0.99966
0.34	0.97445	1.0105	0.99623	1.00145	0.99944
0.35	0.96492	1.01441	0.99483	1.00199	0.99924
0.36	0.95575	1.01818	0.99348	1.00251	0.99904
0.37	0.94702	1.02176	0.99219	1.003	0.99885
0.38	0.93881	1.02513	0.99098	1.00346	0.99867
0.39	0.93122	1.02825	0.98986	1.00389	0.9985
0.4	0.92432	1.03108	0.98884	1.00428	0.99835
0.41	0.91817	1.03361	0.98794	1.00463	0.99822
0.42	0.91284	1.0358	0.98715	1.00493	0.99811
0.43	0.90838	1.03763	0.98649	1.00519	0.99801
0.44	0.90484	1.03908	0.98597	1.00539	0.99793
0.45	0.90225	1.04015	0.98559	1.00553	0.99788
0.46	0.90063	1.04081	0.98535	1.00563	0.99784
0.47	0.90001	1.04107	0.98526	1.00566	0.99783
0.48	0.90038	1.04092	0.98531	1.00564	0.99783
0.49	0.90175	1.04035	0.98552	1.00556	0.99786
0.5	0.90411	1.03939	0.98586	1.00543	0.99792
0.51	0.90742	1.03803	0.98635	1.00524	0.99799
0.52	0.91165	1.03629	0.98697	1.005	0.99808
0.53	0.91677	1.03418	0.98773	1.00471	0.99819
0.54	0.92272	1.03174	0.98861	1.00437	0.99832
0.55	0.92945	1.02898	0.9896	1.00399	0.99847
0.56	0.93687	1.02593	0.99069	1.00357	0.99863
0.57	0.94493	1.02262	0.99188	1.00312	0.9988
0.58	0.95354	1.01908	0.99315	1.00263	0.99899
0.59	0.96261	1.01536	0.99449	1.00212	0.99919
0.6	0.97206	1.01148	0.99588	1.00158	0.99939
0.61	0.98178	1.00748	0.99731	1.00103	0.9996
0.62	0.99169	1.00341	0.99877	1.00047	0.99982
0.63	1.00168	0.99931	1.00025	0.9999	1.00004
0.64	1.01165	0.99521	1.00172	0.99934	1.00025
0.65	1.02151	0.99116	1.00317	0.99878	1.00047
0.66	1.03115	0.9872	1.00459	0.99824	1.00068
0.67	1.04048	0.98337	1.00597	0.99771	1.00088
0.68	1.04941	0.97971	1.00729	0.9972	1.00107
0.69	1.05784	0.97624	1.00853	0.99673	1.00126
0.7	1.0657	0.97302	1.00969	0.99628	1.00143
0.71	1.0729	0.97006	1.01075	0.99587	1.00158
0.72	1.07937	0.9674	1.0117	0.99551	1.00173
0.73	1.08504	0.96507	1.01254	0.99519	1.00185
0.74	1.08987	0.96309	1.01325	0.99491	1.00195
0.75	1.0938	0.96147	1.01383	0.99469	1.00204
0.76	1.09679	0.96024	1.01427	0.99452	1.0021
0.77	1.09882	0.95941	1.01457	0.99441	1.00215
0.78	1.09985	0.95899	1.01472	0.99435	1.00217
0.79	1.09989	0.95897	1.01473	0.99434	1.00217
0.8	1.09894	0.95936	1.01459	0.9944	1.00215
0.81	1.09699	0.96016	1.0143	0.99451	1.00211
0.82	1.09407	0.96136	1.01387	0.99467	1.00204
0.83	1.09022	0.96295	1.0133	0.99489	1.00196
0.84	1.08546	0.9649	1.0126	0.99516	1.00186
0.85	1.07985	0.9672	1.01177	0.99548	1.00174
0.86	1.07344	0.96984	1.01083	0.99584	1.0016
0.87	1.0663	0.97277	1.00977	0.99625	1.00144
0.88	1.05849	0.97598	1.00862	0.99669	1.00127
0.89	1.0501	0.97942	1.00739	0.99716	1.00109
0.9	1.04121	0.98307	1.00608	0.99767	1.0009
0.91	1.03191	0.98689	1.0047	0.99819	1.00069
0.92	1.02229	0.99085	1.00329	0.99874	1.00048
0.93	1.01245	0.99489	1.00183	0.9993	1.00027
0.94	1.00248	0.99898	1.00037	0.99986	1.00005
0.95	0.99248	1.00309	0.99889	1.00043	0.99984
0.96	0.98257	1.00716	0.99743	1.00099	0.99962
0.97	0.97282	1.01116	0.99599	1.00154	0.99941
0.98	0.96335	1.01505	0.9946	1.00207	0.9992
0.99	0.95425	1.01879	0.99325	1.00259	0.99901
1	0.9456	1.02234	0.99198	1.00308	0.99882
1.01	0.93749	1.02567	0.99078	1.00354	0.99864
1.02	0.93001	1.02875	0.98968	1.00396	0.99848
1.03	0.92323	1.03153	0.98868	1.00435	0.99833
1.04	0.91722	1.034	0.98779	1.00469	0.9982
1.05	0.91203	1.03613	0.98703	1.00498	0.99809
1.06	0.90772	1.0379	0.98639	1.00522	0.99799
1.07	0.90434	1.03929	0.9859	1.00542	0.99792
1.08	0.90191	1.04029	0.98554	1.00555	0.99787
1.09	0.90046	1.04089	0.98532	1.00564	0.99784
1.1	0.9	1.04107	0.98526	1.00566	0.99783
1.11	0.90054	1.04085	0.98534	1.00563	0.99784
1.12	0.90208	1.04022	0.98556	1.00554	0.99787
1.13	0.9046	1.03918	0.98593	1.0054	0.99793
1.14	0.90807	1.03776	0.98645	1.0052	0.998
1.15	0.91245	1.03596	0.98709	1.00496	0.9981
1.16	0.91772	1.0338	0.98787	1.00466	0.99821
1.17	0.9238	1.0313	0.98877	1.00431	0.99834
1.18	0.93065	1.02848	0.98977	1.00393	0.99849
1.19	0.93819	1.02539	0.99089	1.0035	0.99866
1.2	0.94634	1.02204	0.99209	1.00304	0.99883
1.21	0.95504	1.01847	0.99337	1.00255	0.99902
1.22	0.96418	1.01471	0.99472	1.00203	0.99922
1.23	0.97368	1.01081	0.99612	1.00149	0.99943
1.24	0.98344	1.0068	0.99756	1.00094	0.99964
1.25	0.99337	1.00272	0.99902	1.00038	0.99986
1.26	1.00336	0.99862	1.0005	0.99981	1.00007
1.27	1.01332	0.99453	1.00196	0.99925	1.00029
1.28	1.02315	0.99049	1.00341	0.99869	1.0005
1.29	1.03275	0.98655	1.00483	0.99815	1.00071
1.3	1.04202	0.98274	1.00619	0.99762	1.00091
1.31	1.05087	0.97911	1.0075	0.99712	1.00111
1.32	1.05921	0.97568	1.00873	0.99665	1.00129
1.33	1.06696	0.9725	1.00987	0.99621	1.00146
1.34	1.07404	0.96959	1.01092	0.99581	1.00161
1.35	1.08038	0.96699	1.01185	0.99545	1.00175
1.36	1.08592	0.96471	1.01267	0.99514	1.00187
1.37	1.0906	0.96279	1.01336	0.99487	1.00197
1.38	1.09437	0.96124	1.01391	0.99466	1.00205
1.39	1.0972	0.96008	1.01433	0.9945	1.00211
1.4	1.09906	0.95931	1.01461	0.99439	1.00215
1.41	1.09993	0.95896	1.01473	0.99434	1.00217
1.42	1.0998	0.95901	1.01471	0.99435	1.00217
1.43	1.09868	0.95947	1.01455	0.99441	1.00215
1.44	1.09657	0.96034	1.01424	0.99453	1.0021
1.45	1.09349	0.9616	1.01378	0.99471	1.00203
1.46	1.08948	0.96325	1.01319	0.99493	1.00195
1.47	1.08457	0.96526	1.01247	0.99521	1.00184
1.48	1.07883	0.96762	1.01162	0.99554	1.00171
1.49	1.07229	0.97031	1.01066	0.99591	1.00157
1.5	1.06503	0.97329	1.00959	0.99632	1.00141
1.51	1.05712	0.97654	1.00842	0.99677	1.00124
1.52	1.04864	0.98002	1.00717	0.99725	1.00106
1.53	1.03967	0.9837	1.00585	0.99775	1.00086
1.54	1.03031	0.98755	1.00447	0.99828	1.00066
1.55	1.02065	0.99152	1.00304	0.99883	1.00045
1.56	1.01078	0.99557	1.00159	0.99939	1.00023
1.57	1.0008	0.99967	1.00012	0.99995	1.00002
1.58	0.99081	1.00377	0.99864	1.00052	0.9998
1.59	0.98091	1.00784	0.99719	1.00108	0.99959
1.6	0.97121	1.01182	0.99576	1.00163	0.99937
1.61	0.96179	1.01569	0.99437	1.00216	0.99917
1.62	0.95276	1.0194	0.99303	1.00267	0.99897
1.63	0.94419	1.02292	0.99177	1.00316	0.99879
1.64	0.93619	1.02621	0.99059	1.00361	0.99861
1.65	0.92882	1.02923	0.98951	1.00403	0.99845
1.66	0.92216	1.03197	0.98852	1.00441	0.99831
1.67	0.91629	1.03438	0.98766	1.00474	0.99818
1.68	0.91124	1.03645	0.98691	1.00502	0.99807
1.69	0.90709	1.03816	0.9863	1.00526	0.99798
1.7	0.90386	1.03949	0.98583	1.00544	0.99791
1.71	0.90159	1.04042	0.98549	1.00557	0.99786
1.72	0.90031	1.04095	0.9853	1.00564	0.99783
1.73	0.90002	1.04106	0.98526	1.00566	0.99783
1.74	0.90073	1.04077	0.98536	1.00562	0.99784
1.75	0.90244	1.04007	0.98562	1.00552	0.99788
1.76	0.90512	1.03897	0.98601	1.00537	0.99794
1.77	0.90874	1.03748	0.98655	1.00517	0.99802
1.78	0.91328	1.03562	0.98721	1.00491	0.99811
1.79	0.91868	1.0334	0.98801	1.0046	0.99823
1.8	0.9249	1.03085	0.98893	1.00425	0.99837
1.81	0.93187	1.02798	0.98995	1.00386	0.99852
1.82	0.93952	1.02484	0.99108	1.00342	0.99869
1.83	0.94777	1.02145	0.9923	1.00296	0.99886
1.84	0.95654	1.01785	0.99359	1.00246	0.99906
1.85	0.96575	1.01407	0.99495	1.00194	0.99926
1.86	0.9753	1.01014	0.99636	1.0014	0.99946
1.87	0.9851	1.00612	0.9978	1.00084	0.99968
1.88	0.99505	1.00203	0.99927	1.00028	0.99989
1.89	1.00504	0.99793	1.00074	0.99971	1.00011
1.9	1.01499	0.99384	1.00221	0.99915	1.00033
1.91	1.02478	0.98982	1.00365	0.9986	1.00054
1.92	1.03433	0.9859	1.00506	0.99806	1.00075
1.93	1.04354	0.98212	1.00642	0.99754	1.00095
1.94	1.05231	0.97852	1.00771	0.99704	1.00114
1.95	1.06055	0.97513	1.00893	0.99657	1.00132
1.96	1.0682	0.97199	1.01005	0.99614	1.00148
1.97	1.07516	0.96913	1.01108	0.99575	1.00163
1.98	1.08137	0.96658	1.012	0.99539	1.00177
1.99	1.08676	0.96436	1.01279	0.99509	1.00189
2	1.09129	0.9625	1.01346	0.99483	1.00198

## Sheet: Figure 2b
Input		Output N=1		Output N=2		Output N=3		Output N=4
0.01	1.2	2.11	0.97167	4.21	1.00401	6.31	0.99943	8.41	1.00008
0.02	1.2	2.12	0.97167	4.22	1.00401	6.32	0.99943	8.42	1.00008
0.03	1.2	2.13	0.97167	4.23	1.00401	6.33	0.99943	8.43	1.00008
0.04	1.2	2.14	0.97167	4.24	1.00401	6.34	0.99943	8.44	1.00008
0.05	1.2	2.15	0.97167	4.25	1.00401	6.35	0.99943	8.45	1.00008
0.06	1.2	2.16	0.97167	4.26	1.00401	6.36	0.99943	8.46	1.00008
0.07	1.2	2.17	0.97167	4.27	1.00401	6.37	0.99943	8.47	1.00008
0.08	1.2	2.18	0.97167	4.28	1.00401	6.38	0.99943	8.48	1.00008
0.09	1.2	2.19	0.97167	4.29	1.00401	6.39	0.99943	8.49	1.00008
0.1	1.2	2.2	0.97167	4.3	1.00401	6.4	0.99943	8.5	1.00008
0.11	1.2	2.21	0.97167	4.31	1.00401	6.41	0.99943	8.51	1.00008
0.12	1.2	2.22	0.97167	4.32	1.00401	6.42	0.99943	8.52	1.00008
0.13	1.2	2.23	0.97167	4.33	1.00401	6.43	0.99943	8.53	1.00008
0.14	1.2	2.24	0.97167	4.34	1.00401	6.44	0.99943	8.54	1.00008
0.15	1.2	2.25	0.97167	4.35	1.00401	6.45	0.99943	8.55	1.00008
0.16	1.2	2.26	0.97167	4.36	1.00401	6.46	0.99943	8.56	1.00008
0.17	1.2	2.27	0.97167	4.37	1.00401	6.47	0.99943	8.57	1.00008
0.18	1.2	2.28	0.97167	4.38	1.00401	6.48	0.99943	8.58	1.00008
0.19	1.2	2.29	0.97167	4.39	1.00401	6.49	0.99943	8.59	1.00008
0.2	1.2	2.3	0.97167	4.4	1.00401	6.5	0.99943	8.6	1.00008
0.21	1.2	2.31	0.97167	4.41	1.00401	6.51	0.99943	8.61	1.00008
0.22	1.2	2.32	0.97167	4.42	1.00401	6.52	0.99943	8.62	1.00008
0.23	1.2	2.33	0.97167	4.43	1.00401	6.53	0.99943	8.63	1.00008
0.24	1.2	2.34	0.97167	4.44	1.00401	6.54	0.99943	8.64	1.00008
0.25	1.2	2.35	0.97167	4.45	1.00401	6.55	0.99943	8.65	1.00008
0.26	1.2	2.36	0.97167	4.46	1.00401	6.56	0.99943	8.66	1.00008
0.27	1.2	2.37	0.97167	4.47	1.00401	6.57	0.99943	8.67	1.00008
0.28	1.2	2.38	0.97167	4.48	1.00401	6.58	0.99943	8.68	1.00008
0.29	1.2	2.39	0.97167	4.49	1.00401	6.59	0.99943	8.69	1.00008
0.3	1.2	2.4	0.97167	4.5	1.00401	6.6	0.99943	8.7	1.00008
0.31	1.2	2.41	0.97167	4.51	1.00401	6.61	0.99943	8.71	1.00008
0.32	0.8	2.42	1.02833	4.52	0.99599	6.62	1.00057	8.72	0.99992
0.33	0.8	2.43	1.02833	4.53	0.99599	6.63	1.00057	8.73	0.99992
0.34	0.8	2.44	1.02833	4.54	0.99599	6.64	1.00057	8.74	0.99992
0.35	0.8	2.45	1.02833	4.55	0.99599	6.65	1.00057	8.75	0.99992
0.36	0.8	2.46	1.02833	4.56	0.99599	6.66	1.00057	8.76	0.99992
0.37	0.8	2.47	1.02833	4.57	0.99599	6.67	1.00057	8.77	0.99992
0.38	0.8	2.48	1.02833	4.58	0.99599	6.68	1.00057	8.78	0.99992
0.39	0.8	2.49	1.02833	4.59	0.99599	6.69	1.00057	8.79	0.99992
0.4	0.8	2.5	1.02833	4.6	0.99599	6.7	1.00057	8.8	0.99992
0.41	0.8	2.51	1.02833	4.61	0.99599	6.71	1.00057	8.81	0.99992
0.42	0.8	2.52	1.02833	4.62	0.99599	6.72	1.00057	8.82	0.99992
0.43	0.8	2.53	1.02833	4.63	0.99599	6.73	1.00057	8.83	0.99992
0.44	0.8	2.54	1.02833	4.64	0.99599	6.74	1.00057	8.84	0.99992
0.45	0.8	2.55	1.02833	4.65	0.99599	6.75	1.00057	8.85	0.99992
0.46	0.8	2.56	1.02833	4.66	0.99599	6.76	1.00057	8.86	0.99992
0.47	0.8	2.57	1.02833	4.67	0.99599	6.77	1.00057	8.87	0.99992
0.48	0.8	2.58	1.02833	4.68	0.99599	6.78	1.00057	8.88	0.99992
0.49	0.8	2.59	1.02833	4.69	0.99599	6.79	1.00057	8.89	0.99992
0.5	0.8	2.6	1.02833	4.7	0.99599	6.8	1.00057	8.9	0.99992
0.51	0.8	2.61	1.02833	4.71	0.99599	6.81	1.00057	8.91	0.99992
0.52	0.8	2.62	1.02833	4.72	0.99599	6.82	1.00057	8.92	0.99992
0.53	0.8	2.63	1.02833	4.73	0.99599	6.83	1.00057	8.93	0.99992
0.54	0.8	2.64	1.02833	4.74	0.99599	6.84	1.00057	8.94	0.99992
0.55	0.8	2.65	1.02833	4.75	0.99599	6.85	1.00057	8.95	0.99992
0.56	0.8	2.66	1.02833	4.76	0.99599	6.86	1.00057	8.96	0.99992
0.57	0.8	2.67	1.02833	4.77	0.99599	6.87	1.00057	8.97	0.99992
0.58	0.8	2.68	1.02833	4.78	0.99599	6.88	1.00057	8.98	0.99992
0.59	0.8	2.69	1.02833	4.79	0.99599	6.89	1.00057	8.99	0.99992
0.6	0.8	2.7	1.02833	4.8	0.99599	6.9	1.00057	9	0.99992
0.61	0.8	2.71	1.02833	4.81	0.99599	6.91	1.00057	9.01	0.99992
0.62	0.8	2.72	1.02833	4.82	0.99599	6.92	1.00057	9.02	0.99992
0.63	1.2	2.73	0.97167	4.83	1.00401	6.93	0.99943	9.03	1.00008
0.64	1.2	2.74	0.97167	4.84	1.00401	6.94	0.99943	9.04	1.00008
0.65	1.2	2.75	0.97167	4.85	1.00401	6.95	0.99943	9.05	1.00008
0.66	1.2	2.76	0.97167	4.86	1.00401	6.96	0.99943	9.06	1.00008
0.67	1.2	2.77	0.97167	4.87	1.00401	6.97	0.99943	9.07	1.00008
0.68	1.2	2.78	0.97167	4.88	1.00401	6.98	0.99943	9.08	1.00008
0.69	1.2	2.79	0.97167	4.89	1.00401	6.99	0.99943	9.09	1.00008
0.7	1.2	2.8	0.97167	4.9	1.00401	7	0.99943	9.1	1.00008
0.71	1.2	2.81	0.97167	4.91	1.00401	7.01	0.99943	9.11	1.00008
0.72	1.2	2.82	0.97167	4.92	1.00401	7.02	0.99943	9.12	1.00008
0.73	1.2	2.83	0.97167	4.93	1.00401	7.03	0.99943	9.13	1.00008
0.74	1.2	2.84	0.97167	4.94	1.00401	7.04	0.99943	9.14	1.00008
0.75	1.2	2.85	0.97167	4.95	1.00401	7.05	0.99943	9.15	1.00008
0.76	1.2	2.86	0.97167	4.96	1.00401	7.06	0.99943	9.16	1.00008
0.77	1.2	2.87	0.97167	4.97	1.00401	7.07	0.99943	9.17	1.00008
0.78	1.2	2.88	0.97167	4.98	1.00401	7.08	0.99943	9.18	1.00008
0.79	1.2	2.89	0.97167	4.99	1.00401	7.09	0.99943	9.19	1.00008
0.8	1.2	2.9	0.97167	5	1.00401	7.1	0.99943	9.2	1.00008
0.81	1.2	2.91	0.97167	5.01	1.00401	7.11	0.99943	9.21	1.00008
0.82	1.2	2.92	0.97167	5.02	1.00401	7.12	0.99943	9.22	1.00008
0.83	1.2	2.93	0.97167	5.03	1.00401	7.13	0.99943	9.23	1.00008
0.84	1.2	2.94	0.97167	5.04	1.00401	7.14	0.99943	9.24	1.00008
0.85	1.2	2.95	0.97167	5.05	1.00401	7.15	0.99943	9.25	1.00008
0.86	1.2	2.96	0.97167	5.06	1.00401	7.16	0.99943	9.26	1.00008
0.87	1.2	2.97	0.97167	5.07	1.00401	7.17	0.99943	9.27	1.00008
0.88	1.2	2.98	0.97167	5.08	1.00401	7.18	0.99943	9.28	1.00008
0.89	1.2	2.99	0.97167	5.09	1.00401	7.19	0.99943	9.29	1.00008
0.9	1.2	3	0.97167	5.1	1.00401	7.2	0.99943	9.3	1.00008
0.91	1.2	3.01	0.97167	5.11	1.00401	7.21	0.99943	9.31	1.00008
0.92	1.2	3.02	0.97167	5.12	1.00401	7.22	0.99943	9.32	1.00008
0.93	1.2	3.03	0.97167	5.13	1.00401	7.23	0.99943	9.33	1.00008
0.94	1.2	3.04	0.97167	5.14	1.00401	7.24	0.99943	9.34	1.00008
0.95	0.8	3.05	1.02833	5.15	0.99599	7.25	1.00057	9.35	0.99992
0.96	0.8	3.06	1.02833	5.16	0.99599	7.26	1.00057	9.36	0.99992
0.97	0.8	3.07	1.02833	5.17	0.99599	7.27	1.00057	9.37	0.99992
0.98	0.8	3.08	1.02833	5.18	0.99599	7.28	1.00057	9.38	0.99992
0.99	0.8	3.09	1.02833	5.19	0.99599	7.29	1.00057	9.39	0.99992
1	0.8	3.1	1.02833	5.2	0.99599	7.3	1.00057	9.4	0.99992
1.01	0.8	3.11	1.02833	5.21	0.99599	7.31	1.00057	9.41	0.99992
1.02	0.8	3.12	1.02833	5.22	0.99599	7.32	1.00057	9.42	0.99992
1.03	0.8	3.13	1.02833	5.23	0.99599	7.33	1.00057	9.43	0.99992
1.04	0.8	3.14	1.02833	5.24	0.99599	7.34	1.00057	9.44	0.99992
1.05	0.8	3.15	1.02833	5.25	0.99599	7.35	1.00057	9.45	0.99992
1.06	0.8	3.16	1.02833	5.26	0.99599	7.36	1.00057	9.46	0.99992
1.07	0.8	3.17	1.02833	5.27	0.99599	7.37	1.00057	9.47	0.99992
1.08	0.8	3.18	1.02833	5.28	0.99599	7.38	1.00057	9.48	0.99992
1.09	0.8	3.19	1.02833	5.29	0.99599	7.39	1.00057	9.49	0.99992
1.1	0.8	3.2	1.02833	5.3	0.99599	7.4	1.00057	9.5	0.99992
1.11	0.8	3.21	1.02833	5.31	0.99599	7.41	1.00057	9.51	0.99992
1.12	0.8	3.22	1.02833	5.32	0.99599	7.42	1.00057	9.52	0.99992
1.13	0.8	3.23	1.02833	5.33	0.99599	7.43	1.00057	9.53	0.99992
1.14	0.8	3.24	1.02833	5.34	0.99599	7.44	1.00057	9.54	0.99992
1.15	0.8	3.25	1.02833	5.35	0.99599	7.45	1.00057	9.55	0.99992
1.16	0.8	3.26	1.02833	5.36	0.99599	7.46	1.00057	9.56	0.99992
1.17	0.8	3.27	1.02833	5.37	0.99599	7.47	1.00057	9.57	0.99992
1.18	0.8	3.28	1.02833	5.38	0.99599	7.48	1.00057	9.58	0.99992
1.19	0.8	3.29	1.02833	5.39	0.99599	7.49	1.00057	9.59	0.99992
1.2	0.8	3.3	1.02833	5.4	0.99599	7.5	1.00057	9.6	0.99992
1.21	0.8	3.31	1.02833	5.41	0.99599	7.51	1.00057	9.61	0.99992
1.22	0.8	3.32	1.02833	5.42	0.99599	7.52	1.00057	9.62	0.99992
1.23	0.8	3.33	1.02833	5.43	0.99599	7.53	1.00057	9.63	0.99992
1.24	0.8	3.34	1.02833	5.44	0.99599	7.54	1.00057	9.64	0.99992
1.25	0.8	3.35	1.02833	5.45	0.99599	7.55	1.00057	9.65	0.99992
1.26	1.2	3.36	0.97167	5.46	1.00401	7.56	0.99943	9.66	1.00008
1.27	1.2	3.37	0.97167	5.47	1.00401	7.57	0.99943	9.67	1.00008
1.28	1.2	3.38	0.97167	5.48	1.00401	7.58	0.99943	9.68	1.00008
1.29	1.2	3.39	0.97167	5.49	1.00401	7.59	0.99943	9.69	1.00008
1.3	1.2	3.4	0.97167	5.5	1.00401	7.6	0.99943	9.7	1.00008
1.31	1.2	3.41	0.97167	5.51	1.00401	7.61	0.99943	9.71	1.00008
1.32	1.2	3.42	0.97167	5.52	1.00401	7.62	0.99943	9.72	1.00008
1.33	1.2	3.43	0.97167	5.53	1.00401	7.63	0.99943	9.73	1.00008
1.34	1.2	3.44	0.97167	5.54	1.00401	7.64	0.99943	9.74	1.00008
1.35	1.2	3.45	0.97167	5.55	1.00401	7.65	0.99943	9.75	1.00008
1.36	1.2	3.46	0.97167	5.56	1.00401	7.66	0.99943	9.76	1.00008
1.37	1.2	3.47	0.97167	5.57	1.00401	7.67	0.99943	9.77	1.00008
1.38	1.2	3.48	0.97167	5.58	1.00401	7.68	0.99943	9.78	1.00008
1.39	1.2	3.49	0.97167	5.59	1.00401	7.69	0.99943	9.79	1.00008
1.4	1.2	3.5	0.97167	5.6	1.00401	7.7	0.99943	9.8	1.00008
1.41	1.2	3.51	0.97167	5.61	1.00401	7.71	0.99943	9.81	1.00008
1.42	1.2	3.52	0.97167	5.62	1.00401	7.72	0.99943	9.82	1.00008
1.43	1.2	3.53	0.97167	5.63	1.00401	7.73	0.99943	9.83	1.00008
1.44	1.2	3.54	0.97167	5.64	1.00401	7.74	0.99943	9.84	1.00008
1.45	1.2	3.55	0.97167	5.65	1.00401	7.75	0.99943	9.85	1.00008
1.46	1.2	3.56	0.97167	5.66	1.00401	7.76	0.99943	9.86	1.00008
1.47	1.2	3.57	0.97167	5.67	1.00401	7.77	0.99943	9.87	1.00008
1.48	1.2	3.58	0.97167	5.68	1.00401	7.78	0.99943	9.88	1.00008
1.49	1.2	3.59	0.97167	5.69	1.00401	7.79	0.99943	9.89	1.00008
1.5	1.2	3.6	0.97167	5.7	1.00401	7.8	0.99943	9.9	1.00008
1.51	1.2	3.61	0.97167	5.71	1.00401	7.81	0.99943	9.91	1.00008
1.52	1.2	3.62	0.97167	5.72	1.00401	7.82	0.99943	9.92	1.00008
1.53	1.2	3.63	0.97167	5.73	1.00401	7.83	0.99943	9.93	1.00008
1.54	1.2	3.64	0.97167	5.74	1.00401	7.84	0.99943	9.94	1.00008
1.55	1.2	3.65	0.97167	5.75	1.00401	7.85	0.99943	9.95	1.00008
1.56	1.2	3.66	0.97167	5.76	1.00401	7.86	0.99943	9.96	1.00008
1.57	1.2	3.67	0.97167	5.77	1.00401	7.87	0.99943	9.97	1.00008
1.58	0.8	3.68	1.02833	5.78	0.99599	7.88	1.00057	9.98	0.99992
1.59	0.8	3.69	1.02833	5.79	0.99599	7.89	1.00057	9.99	0.99992
1.6	0.8	3.7	1.02833	5.8	0.99599	7.9	1.00057	10	0.99992
1.61	0.8	3.71	1.02833	5.81	0.99599	7.91	1.00057	10.01	0.99992
1.62	0.8	3.72	1.02833	5.82	0.99599	7.92	1.00057	10.02	0.99992
1.63	0.8	3.73	1.02833	5.83	0.99599	7.93	1.00057	10.03	0.99992
1.64	0.8	3.74	1.02833	5.84	0.99599	7.94	1.00057	10.04	0.99992
1.65	0.8	3.75	1.02833	5.85	0.99599	7.95	1.00057	10.05	0.99992
1.66	0.8	3.76	1.02833	5.86	0.99599	7.96	1.00057	10.06	0.99992
1.67	0.8	3.77	1.02833	5.87	0.99599	7.97	1.00057	10.07	0.99992
1.68	0.8	3.78	1.02833	5.88	0.99599	7.98	1.00057	10.08	0.99992
1.69	0.8	3.79	1.02833	5.89	0.99599	7.99	1.00057	10.09	0.99992
1.7	0.8	3.8	1.02833	5.9	0.99599	8	1.00057	10.1	0.99992
1.71	0.8	3.81	1.02833	5.91	0.99599	8.01	1.00057	10.11	0.99992
1.72	0.8	3.82	1.02833	5.92	0.99599	8.02	1.00057	10.12	0.99992
1.73	0.8	3.83	1.02833	5.93	0.99599	8.03	1.00057	10.13	0.99992
1.74	0.8	3.84	1.02833	5.94	0.99599	8.04	1.00057	10.14	0.99992
1.75	0.8	3.85	1.02833	5.95	0.99599	8.05	1.00057	10.15	0.99992
1.76	0.8	3.86	1.02833	5.96	0.99599	8.06	1.00057	10.16	0.99992
1.77	0.8	3.87	1.02833	5.97	0.99599	8.07	1.00057	10.17	0.99992
1.78	0.8	3.88	1.02833	5.98	0.99599	8.08	1.00057	10.18	0.99992
1.79	0.8	3.89	1.02833	5.99	0.99599	8.09	1.00057	10.19	0.99992
1.8	0.8	3.9	1.02833	6	0.99599	8.1	1.00057	10.2	0.99992
1.81	0.8	3.91	1.02833	6.01	0.99599	8.11	1.00057	10.21	0.99992
1.82	0.8	3.92	1.02833	6.02	0.99599	8.12	1.00057	10.22	0.99992
1.83	0.8	3.93	1.02833	6.03	0.99599	8.13	1.00057	10.23	0.99992
1.84	0.8	3.94	1.02833	6.04	0.99599	8.14	1.00057	10.24	0.99992
1.85	0.8	3.95	1.02833	6.05	0.99599	8.15	1.00057	10.25	0.99992
1.86	0.8	3.96	1.02833	6.06	0.99599	8.16	1.00057	10.26	0.99992
1.87	0.8	3.97	1.02833	6.07	0.99599	8.17	1.00057	10.27	0.99992
1.88	0.8	3.98	1.02833	6.08	0.99599	8.18	1.00057	10.28	0.99992
1.89	1.2	3.99	0.97167	6.09	1.00401	8.19	0.99943	10.29	1.00008
1.9	1.2	4	0.97167	6.1	1.00401	8.2	0.99943	10.3	1.00008
1.91	1.2	4.01	0.97167	6.11	1.00401	8.21	0.99943	10.31	1.00008
1.92	1.2	4.02	0.97167	6.12	1.00401	8.22	0.99943	10.32	1.00008
1.93	1.2	4.03	0.97167	6.13	1.00401	8.23	0.99943	10.33	1.00008
1.94	1.2	4.04	0.97167	6.14	1.00401	8.24	0.99943	10.34	1.00008
1.95	1.2	4.05	0.97167	6.15	1.00401	8.25	0.99943	10.35	1.00008
1.96	1.2	4.06	0.97167	6.16	1.00401	8.26	0.99943	10.36	1.00008
1.97	1.2	4.07	0.97167	6.17	1.00401	8.27	0.99943	10.37	1.00008
1.98	1.2	4.08	0.97167	6.18	1.00401	8.28	0.99943	10.38	1.00008
1.99	1.2	4.09	0.97167	6.19	1.00401	8.29	0.99943	10.39	1.00008
2	1.2	4.1	0.97167	6.2	1.00401	8.3	0.99943	10.4	1.00008

## Sheet: SI figure 3
	Qin	Qout1	Qout2
0.01	1.00998	0.99617	0.99866
0.02	1.01987	0.99237	0.99734
0.03	1.02955	0.98865	0.99605
0.04	1.03894	0.98505	0.99479
0.05	1.04794	0.98159	0.99359
0.06	1.05646	0.97832	0.99244
0.07	1.06442	0.97526	0.99138
0.08	1.07174	0.97246	0.9904
0.09	1.07833	0.96992	0.98952
0.1	1.08415	0.96769	0.98874
0.11	1.08912	0.96578	0.98808
0.12	1.0932	0.96421	0.98753
0.13	1.09636	0.963	0.98711
0.14	1.09854	0.96216	0.98681
0.15	1.09975	0.9617	0.98665
0.16	1.09996	0.96162	0.98663
0.17	1.09917	0.96192	0.98673
0.18	1.09738	0.96261	0.98697
0.19	1.09463	0.96366	0.98734
0.2	1.09093	0.96509	0.98783
0.21	1.08632	0.96685	0.98845
0.22	1.08085	0.96896	0.98918
0.23	1.07457	0.97137	0.99002
0.24	1.06755	0.97406	0.99096
0.25	1.05985	0.97702	0.99199
0.26	1.05155	0.98021	0.9931
0.27	1.04274	0.98359	0.99428
0.28	1.0335	0.98714	0.99552
0.29	1.02392	0.99081	0.9968
0.3	1.01411	0.99458	0.99811
0.31	1.00416	0.9984	0.99944
0.32	0.99416	1.00224	1.00078
0.33	0.98423	1.00606	1.00211
0.34	0.97445	1.00981	1.00342
0.35	0.96492	1.01347	1.00469
0.36	0.95575	1.01699	1.00592
0.37	0.94702	1.02034	1.00709
0.38	0.93881	1.02349	1.00819
0.39	0.93122	1.02641	1.0092
0.4	0.92432	1.02906	1.01013
0.41	0.91817	1.03142	1.01095
0.42	0.91284	1.03347	1.01166
0.43	0.90838	1.03518	1.01226
0.44	0.90484	1.03654	1.01273
0.45	0.90225	1.03753	1.01308
0.46	0.90063	1.03816	1.0133
0.47	0.90001	1.03839	1.01338
0.48	0.90038	1.03825	1.01333
0.49	0.90175	1.03772	1.01315
0.5	0.90411	1.03682	1.01283
0.51	0.90742	1.03555	1.01239
0.52	0.91165	1.03392	1.01182
0.53	0.91677	1.03196	1.01114
0.54	0.92272	1.02967	1.01034
0.55	0.92945	1.02709	1.00944
0.56	0.93687	1.02424	1.00845
0.57	0.94493	1.02114	1.00737
0.58	0.95354	1.01784	1.00622
0.59	0.96261	1.01436	1.005
0.6	0.97206	1.01073	1.00374
0.61	0.98178	1.00699	1.00244
0.62	0.99169	1.00319	1.00111
0.63	1.00168	0.99935	0.99978
0.64	1.01165	0.99552	0.99844
0.65	1.02151	0.99174	0.99712
0.66	1.03115	0.98804	0.99583
0.67	1.04048	0.98445	0.99458
0.68	1.04941	0.98103	0.99339
0.69	1.05784	0.97779	0.99226
0.7	1.0657	0.97477	0.99121
0.71	1.0729	0.97201	0.99025
0.72	1.07937	0.96953	0.98938
0.73	1.08504	0.96735	0.98862
0.74	1.08987	0.96549	0.98798
0.75	1.0938	0.96398	0.98745
0.76	1.09679	0.96283	0.98705
0.77	1.09882	0.96206	0.98678
0.78	1.09985	0.96166	0.98664
0.79	1.09989	0.96164	0.98663
0.8	1.09894	0.96201	0.98676
0.81	1.09699	0.96276	0.98702
0.82	1.09407	0.96388	0.98741
0.83	1.09022	0.96536	0.98793
0.84	1.08546	0.96719	0.98857
0.85	1.07985	0.96934	0.98932
0.86	1.07344	0.9718	0.99017
0.87	1.0663	0.97454	0.99113
0.88	1.05849	0.97754	0.99217
0.89	1.0501	0.98076	0.9933
0.9	1.04121	0.98418	0.99449
0.91	1.03191	0.98775	0.99573
0.92	1.02229	0.99144	0.99702
0.93	1.01245	0.99522	0.99833
0.94	1.00248	0.99905	0.99967
0.95	0.99248	1.00289	1.00101
0.96	0.98257	1.00669	1.00233
0.97	0.97282	1.01043	1.00364
0.98	0.96335	1.01407	1.0049
0.99	0.95425	1.01757	1.00612
1	0.9456	1.02089	1.00728
1.01	0.93749	1.024	1.00836
1.02	0.93001	1.02687	1.00936
1.03	0.92323	1.02948	1.01027
1.04	0.91722	1.03179	1.01108
1.05	0.91203	1.03378	1.01177
1.06	0.90772	1.03543	1.01235
1.07	0.90434	1.03673	1.0128
1.08	0.90191	1.03767	1.01313
1.09	0.90046	1.03822	1.01332
1.1	0.9	1.0384	1.01338
1.11	0.90054	1.03819	1.01331
1.12	0.90208	1.0376	1.0131
1.13	0.9046	1.03663	1.01276
1.14	0.90807	1.0353	1.0123
1.15	0.91245	1.03362	1.01171
1.16	0.91772	1.03159	1.01101
1.17	0.9238	1.02926	1.0102
1.18	0.93065	1.02663	1.00928
1.19	0.93819	1.02373	1.00827
1.2	0.94634	1.0206	1.00718
1.21	0.95504	1.01727	1.00602
1.22	0.96418	1.01376	1.00479
1.23	0.97368	1.01011	1.00352
1.24	0.98344	1.00636	1.00222
1.25	0.99337	1.00255	1.00089
1.26	1.00336	0.99871	0.99955
1.27	1.01332	0.99488	0.99822
1.28	1.02315	0.99111	0.9969
1.29	1.03275	0.98743	0.99562
1.3	1.04202	0.98387	0.99438
1.31	1.05087	0.98047	0.99319
1.32	1.05921	0.97727	0.99208
1.33	1.06696	0.97429	0.99104
1.34	1.07404	0.97157	0.99009
1.35	1.08038	0.96914	0.98925
1.36	1.08592	0.96701	0.9885
1.37	1.0906	0.96521	0.98788
1.38	1.09437	0.96376	0.98737
1.39	1.0972	0.96268	0.98699
1.4	1.09906	0.96196	0.98675
1.41	1.09993	0.96163	0.98663
1.42	1.0998	0.96168	0.98665
1.43	1.09868	0.96211	0.9868
1.44	1.09657	0.96292	0.98708
1.45	1.09349	0.9641	0.98749
1.46	1.08948	0.96564	0.98803
1.47	1.08457	0.96753	0.98868
1.48	1.07883	0.96973	0.98945
1.49	1.07229	0.97224	0.99033
1.5	1.06503	0.97503	0.9913
1.51	1.05712	0.97807	0.99236
1.52	1.04864	0.98132	0.99349
1.53	1.03967	0.98477	0.99469
1.54	1.03031	0.98836	0.99594
1.55	1.02065	0.99207	0.99724
1.56	1.01078	0.99586	0.99856
1.57	1.0008	0.99969	0.99989
1.58	0.99081	1.00353	1.00123
1.59	0.98091	1.00733	1.00255
1.6	0.97121	1.01105	1.00385
1.61	0.96179	1.01467	1.00511
1.62	0.95276	1.01814	1.00632
1.63	0.94419	1.02143	1.00747
1.64	0.93619	1.0245	1.00854
1.65	0.92882	1.02733	1.00952
1.66	0.92216	1.02989	1.01041
1.67	0.91629	1.03214	1.0112
1.68	0.91124	1.03408	1.01188
1.69	0.90709	1.03568	1.01243
1.7	0.90386	1.03692	1.01286
1.71	0.90159	1.03779	1.01317
1.72	0.90031	1.03828	1.01334
1.73	0.90002	1.03839	1.01338
1.74	0.90073	1.03812	1.01328
1.75	0.90244	1.03746	1.01305
1.76	0.90512	1.03643	1.0127
1.77	0.90874	1.03504	1.01221
1.78	0.91328	1.0333	1.0116
1.79	0.91868	1.03122	1.01088
1.8	0.9249	1.02884	1.01005
1.81	0.93187	1.02616	1.00912
1.82	0.93952	1.02322	1.00809
1.83	0.94777	1.02006	1.00699
1.84	0.95654	1.01669	1.00581
1.85	0.96575	1.01315	1.00458
1.86	0.9753	1.00948	1.0033
1.87	0.9851	1.00572	1.00199
1.88	0.99505	1.0019	1.00066
1.89	1.00504	0.99806	0.99933
1.9	1.01499	0.99425	0.99799
1.91	1.02478	0.99048	0.99668
1.92	1.03433	0.98682	0.99541
1.93	1.04354	0.98328	0.99417
1.94	1.05231	0.97992	0.993
1.95	1.06055	0.97675	0.9919
1.96	1.0682	0.97381	0.99088
1.97	1.07516	0.97114	0.98994
1.98	1.08137	0.96876	0.98911
1.99	1.08676	0.96668	0.98839
2	1.09129	0.96495	0.98778

## Sheet: SI figure 4a
	Qin	N=1	N=2	N=3	N=4
0.01	1.01348	0.99446	1.00227	0.99907	1.00038
0.02	1.02684	0.98897	1.00453	0.99814	1.00076
0.03	1.03998	0.98358	1.00674	0.99723	1.00114
0.04	1.05276	0.97833	1.0089	0.99634	1.0015
0.05	1.06509	0.97327	1.01098	0.99549	1.00185
0.06	1.07685	0.96843	1.01296	0.99468	1.00219
0.07	1.08795	0.96388	1.01484	0.99391	1.0025
0.08	1.09829	0.95963	1.01658	0.99319	1.0028
0.09	1.10779	0.95573	1.01818	0.99253	1.00307
0.1	1.11636	0.95221	1.01963	0.99194	1.00331
0.11	1.12393	0.9491	1.02091	0.99141	1.00353
0.12	1.13044	0.94643	1.022	0.99096	1.00371
0.13	1.13583	0.94421	1.02291	0.99059	1.00387
0.14	1.14007	0.94247	1.02363	0.99029	1.00399
0.15	1.14312	0.94122	1.02414	0.99008	1.00407
0.16	1.14496	0.94046	1.02445	0.98996	1.00413
0.17	1.14558	0.9402	1.02456	0.98991	1.00414
0.18	1.14499	0.94045	1.02446	0.98995	1.00413
0.19	1.14319	0.94119	1.02416	0.99008	1.00407
0.2	1.1402	0.94242	1.02365	0.99029	1.00399
0.21	1.13607	0.94411	1.02295	0.99057	1.00387
0.22	1.13083	0.94627	1.02207	0.99094	1.00372
0.23	1.12453	0.94885	1.02101	0.99137	1.00354
0.24	1.11725	0.95184	1.01978	0.99188	1.00334
0.25	1.10905	0.95521	1.0184	0.99244	1.0031
0.26	1.10001	0.95892	1.01687	0.99307	1.00285
0.27	1.09021	0.96295	1.01522	0.99375	1.00257
0.28	1.07976	0.96724	1.01346	0.99447	1.00227
0.29	1.06875	0.97176	1.0116	0.99524	1.00196
0.3	1.05727	0.97648	1.00966	0.99603	1.00163
0.31	1.04545	0.98133	1.00767	0.99685	1.00129
0.32	1.03338	0.98629	1.00563	0.99769	1.00095
0.33	1.02118	0.9913	1.00357	0.99853	1.0006
0.34	1.00895	0.99632	1.00151	0.99938	1.00025
0.35	0.99681	1.00131	0.99946	1.00022	0.99991
0.36	0.98486	1.00622	0.99745	1.00105	0.99957
0.37	0.97322	1.011	0.99548	1.00186	0.99924
0.38	0.96197	1.01562	0.99359	1.00263	0.99892
0.39	0.95123	1.02003	0.99177	1.00338	0.99861
0.4	0.94107	1.0242	0.99006	1.00408	0.99832
0.41	0.93159	1.0281	0.98846	1.00474	0.99805
0.42	0.92285	1.03169	0.98699	1.00535	0.9978
0.43	0.91494	1.03493	0.98565	1.00589	0.99758
0.44	0.90792	1.03782	0.98447	1.00638	0.99738
0.45	0.90183	1.04032	0.98344	1.0068	0.99721
0.46	0.89671	1.04242	0.98258	1.00716	0.99706
0.47	0.89261	1.04411	0.98188	1.00744	0.99694
0.48	0.88955	1.04536	0.98137	1.00765	0.99686
0.49	0.88753	1.04619	0.98103	1.00779	0.9968
0.5	0.88657	1.04659	0.98086	1.00786	0.99677
0.51	0.88665	1.04656	0.98088	1.00785	0.99677
0.52	0.88775	1.0461	0.98106	1.00778	0.99681
0.53	0.88986	1.04524	0.98142	1.00763	0.99687
0.54	0.89293	1.04398	0.98194	1.00742	0.99695
0.55	0.89691	1.04234	0.98261	1.00714	0.99707
0.56	0.90177	1.04035	0.98343	1.00681	0.9972
0.57	0.90742	1.03803	0.98438	1.00641	0.99737
0.58	0.91381	1.0354	0.98546	1.00597	0.99755
0.59	0.92085	1.03251	0.98665	1.00548	0.99775
0.6	0.92848	1.02938	0.98793	1.00496	0.99796
0.61	0.9366	1.02604	0.9893	1.00439	0.9982
0.62	0.94512	1.02254	0.99074	1.0038	0.99844
0.63	0.95395	1.01891	0.99223	1.00319	0.99869
0.64	0.963	1.0152	0.99376	1.00256	0.99895
0.65	0.97217	1.01143	0.99531	1.00193	0.99921
0.66	0.98137	1.00765	0.99686	1.00129	0.99947
0.67	0.9905	1.0039	0.9984	1.00066	0.99973
0.68	0.99947	1.00022	0.99991	1.00004	0.99998
0.69	1.00819	0.99664	1.00138	0.99943	1.00023
0.7	1.01658	0.99319	1.0028	0.99885	1.00047
0.71	1.02455	0.98992	1.00414	0.9983	1.0007
0.72	1.03203	0.98685	1.0054	0.99778	1.00091
0.73	1.03894	0.984	1.00657	0.9973	1.00111
0.74	1.04524	0.98142	1.00763	0.99687	1.00129
0.75	1.05085	0.97911	1.00858	0.99648	1.00145
0.76	1.05574	0.97711	1.0094	0.99614	1.00159
0.77	1.05986	0.97541	1.0101	0.99585	1.0017
0.78	1.06319	0.97405	1.01066	0.99562	1.0018
0.79	1.0657	0.97302	1.01108	0.99545	1.00187
0.8	1.06737	0.97233	1.01137	0.99533	1.00192
0.81	1.06822	0.97198	1.01151	0.99527	1.00194
0.82	1.06823	0.97198	1.01151	0.99527	1.00194
0.83	1.06743	0.9723	1.01138	0.99533	1.00192
0.84	1.06584	0.97296	1.01111	0.99544	1.00187
0.85	1.0635	0.97392	1.01071	0.9956	1.00181
0.86	1.06043	0.97518	1.01019	0.99581	1.00172
0.87	1.0567	0.97671	1.00956	0.99607	1.00161
0.88	1.05235	0.9785	1.00883	0.99637	1.00149
0.89	1.04744	0.98051	1.008	0.99671	1.00135
0.9	1.04205	0.98273	1.00709	0.99709	1.0012
0.91	1.03625	0.98511	1.00611	0.99749	1.00103
0.92	1.0301	0.98764	1.00508	0.99791	1.00086
0.93	1.02369	0.99027	1.004	0.99836	1.00067
0.94	1.0171	0.99298	1.00288	0.99882	1.00049
0.95	1.01042	0.99572	1.00176	0.99928	1.0003
0.96	1.00372	0.99847	1.00063	0.99974	1.00011
0.97	0.99709	1.00119	0.99951	1.0002	0.99992
0.98	0.99062	1.00385	0.99842	1.00065	0.99973
0.99	0.98438	1.00642	0.99736	1.00108	0.99956
1	0.97845	1.00885	0.99636	1.00149	0.99939
1.01	0.9729	1.01113	0.99543	1.00188	0.99923
1.02	0.9678	1.01323	0.99457	1.00223	0.99908
1.03	0.96322	1.01511	0.99379	1.00255	0.99895
1.04	0.9592	1.01676	0.99312	1.00283	0.99884
1.05	0.95581	1.01815	0.99255	1.00306	0.99874
1.06	0.95309	1.01927	0.99209	1.00325	0.99866
1.07	0.95106	1.0201	0.99174	1.00339	0.99861
1.08	0.94976	1.02063	0.99152	1.00348	0.99857
1.09	0.94921	1.02086	0.99143	1.00352	0.99855
1.1	0.94941	1.02078	0.99147	1.00351	0.99856
1.11	0.95037	1.02038	0.99163	1.00344	0.99859
1.12	0.95208	1.01968	0.99192	1.00332	0.99864
1.13	0.95452	1.01868	0.99233	1.00315	0.99871
1.14	0.95767	1.01739	0.99286	1.00293	0.9988
1.15	0.9615	1.01581	0.9935	1.00267	0.9989
1.16	0.96596	1.01398	0.99426	1.00236	0.99903
1.17	0.97101	1.01191	0.99511	1.00201	0.99917
1.18	0.97658	1.00962	0.99605	1.00162	0.99933
1.19	0.98263	1.00714	0.99707	1.0012	0.99951
1.2	0.98907	1.00449	0.99816	1.00076	0.99969
1.21	0.99584	1.00171	0.9993	1.00029	0.99988
1.22	1.00287	0.99882	1.00048	0.9998	1.00008
1.23	1.01006	0.99587	1.0017	0.9993	1.00029
1.24	1.01733	0.99288	1.00292	0.9988	1.00049
1.25	1.0246	0.98989	1.00415	0.9983	1.0007
1.26	1.03179	0.98694	1.00536	0.9978	1.0009
1.27	1.03881	0.98406	1.00655	0.99731	1.0011
1.28	1.04556	0.98129	1.00769	0.99684	1.0013
1.29	1.05198	0.97865	1.00877	0.9964	1.00148
1.3	1.05797	0.97619	1.00978	0.99598	1.00165
1.31	1.06347	0.97393	1.01071	0.9956	1.00181
1.32	1.06839	0.97191	1.01154	0.99526	1.00195
1.33	1.07268	0.97015	1.01226	0.99496	1.00207
1.34	1.07628	0.96867	1.01287	0.99471	1.00217
1.35	1.07912	0.9675	1.01335	0.99452	1.00225
1.36	1.08116	0.96666	1.01369	0.99438	1.00231
1.37	1.08237	0.96617	1.0139	0.99429	1.00234
1.38	1.08272	0.96603	1.01395	0.99427	1.00235
1.39	1.08218	0.96625	1.01386	0.99431	1.00234
1.4	1.08074	0.96684	1.01362	0.99441	1.0023
1.41	1.0784	0.9678	1.01323	0.99457	1.00223
1.42	1.07517	0.96913	1.01268	0.99479	1.00214
1.43	1.07106	0.97081	1.01199	0.99508	1.00202
1.44	1.0661	0.97285	1.01115	0.99542	1.00188
1.45	1.06032	0.97522	1.01018	0.99582	1.00172
1.46	1.05378	0.97791	1.00907	0.99627	1.00153
1.47	1.04651	0.9809	1.00785	0.99678	1.00132
1.48	1.03859	0.98415	1.00651	0.99733	1.0011
1.49	1.03007	0.98765	1.00507	0.99792	1.00086
1.5	1.02104	0.99136	1.00355	0.99854	1.0006
1.51	1.01158	0.99524	1.00195	0.9992	1.00033
1.52	1.00177	0.99927	1.0003	0.99988	1.00005
1.53	0.9917	1.00341	0.9986	1.00058	0.99976
1.54	0.98147	1.00761	0.99687	1.00128	0.99947
1.55	0.97118	1.01184	0.99514	1.002	0.99918
1.56	0.96092	1.01605	0.99341	1.00271	0.99889
1.57	0.9508	1.02021	0.9917	1.00341	0.9986
1.58	0.94091	1.02427	0.99003	1.00409	0.99832
1.59	0.93137	1.02819	0.98842	1.00476	0.99805
1.6	0.92225	1.03193	0.98688	1.00539	0.99779
1.61	0.91366	1.03546	0.98544	1.00598	0.99754
1.62	0.90569	1.03873	0.98409	1.00653	0.99732
1.63	0.89843	1.04172	0.98287	1.00704	0.99711
1.64	0.89194	1.04438	0.98177	1.00749	0.99692
1.65	0.88631	1.0467	0.98082	1.00788	0.99676
1.66	0.8816	1.04863	0.98003	1.0082	0.99663
1.67	0.87786	1.05016	0.9794	1.00846	0.99652
1.68	0.87515	1.05128	0.97894	1.00865	0.99645
1.69	0.87351	1.05195	0.97866	1.00876	0.9964
1.7	0.87295	1.05218	0.97857	1.0088	0.99638
1.71	0.87351	1.05195	0.97866	1.00876	0.9964
1.72	0.87519	1.05126	0.97894	1.00865	0.99645
1.73	0.87799	1.05011	0.97942	1.00845	0.99653
1.74	0.88189	1.04851	0.98008	1.00818	0.99664
1.75	0.88688	1.04646	0.98092	1.00784	0.99678
1.76	0.89292	1.04398	0.98194	1.00742	0.99695
1.77	0.89997	1.04109	0.98313	1.00693	0.99715
1.78	0.90797	1.0378	0.98448	1.00638	0.99738
1.79	0.91687	1.03415	0.98598	1.00576	0.99763
1.8	0.92658	1.03015	0.98761	1.00509	0.99791
1.81	0.93704	1.02586	0.98938	1.00436	0.99821
1.82	0.94815	1.02129	0.99125	1.00359	0.99852
1.83	0.95983	1.0165	0.99322	1.00278	0.99886
1.84	0.97197	1.01151	0.99527	1.00194	0.9992
1.85	0.98447	1.00638	0.99738	1.00108	0.99956
1.86	0.99721	1.00114	0.99953	1.00019	0.99992
1.87	1.0101	0.99585	1.0017	0.9993	1.00029
1.88	1.02302	0.99055	1.00388	0.99841	1.00065
1.89	1.03584	0.98528	1.00605	0.99752	1.00102
1.9	1.04847	0.98009	1.00818	0.99664	1.00138
1.91	1.06078	0.97504	1.01025	0.99579	1.00173
1.92	1.07266	0.97015	1.01226	0.99497	1.00207
1.93	1.08402	0.96549	1.01417	0.99418	1.00239
1.94	1.09474	0.96109	1.01598	0.99344	1.0027
1.95	1.10474	0.95698	1.01767	0.99274	1.00298
1.96	1.11391	0.95321	1.01922	0.99211	1.00324
1.97	1.12217	0.94982	1.02061	0.99153	1.00348
1.98	1.12946	0.94683	1.02184	0.99103	1.00368
1.99	1.1357	0.94427	1.02289	0.9906	1.00386
2	1.14082	0.94216	1.02376	0.99024	1.00401

## Sheet: SI figure 4b
	Qin	Qout1	Qin	Qout2
0.01	1.01698	1.00037	1.01348	1.00029
0.02	1.03382	1.00074	1.02684	1.00058
0.03	1.0504	1.0011	1.03998	1.00087
0.04	1.06658	1.00145	1.05276	1.00115
0.05	1.08223	1.00179	1.06509	1.00141
0.06	1.09724	1.00211	1.07685	1.00167
0.07	1.11148	1.00242	1.08795	1.00191
0.08	1.12485	1.00271	1.09829	1.00214
0.09	1.13725	1.00298	1.10779	1.00234
0.1	1.14857	1.00323	1.11636	1.00253
0.11	1.15873	1.00345	1.12393	1.00269
0.12	1.16767	1.00364	1.13044	1.00284
0.13	1.17531	1.00381	1.13583	1.00295
0.14	1.18159	1.00395	1.14007	1.00304
0.15	1.18649	1.00405	1.14312	1.00311
0.16	1.18997	1.00413	1.14496	1.00315
0.17	1.192	1.00417	1.14558	1.00316
0.18	1.19259	1.00419	1.14499	1.00315
0.19	1.19174	1.00417	1.14319	1.00311
0.2	1.18947	1.00412	1.1402	1.00305
0.21	1.18581	1.00404	1.13607	1.00296
0.22	1.1808	1.00393	1.13083	1.00284
0.23	1.17449	1.00379	1.12453	1.00271
0.24	1.16695	1.00363	1.11725	1.00255
0.25	1.15825	1.00344	1.10905	1.00237
0.26	1.14846	1.00323	1.10001	1.00217
0.27	1.13769	1.00299	1.09021	1.00196
0.28	1.12602	1.00274	1.07976	1.00173
0.29	1.11357	1.00247	1.06875	1.00149
0.3	1.10043	1.00218	1.05727	1.00124
0.31	1.08674	1.00189	1.04545	1.00099
0.32	1.07259	1.00158	1.03338	1.00073
0.33	1.05813	1.00126	1.02118	1.00046
0.34	1.04345	1.00094	1.00895	1.00019
0.35	1.0287	1.00062	0.99681	0.99993
0.36	1.01398	1.0003	0.98486	0.99967
0.37	0.99942	0.99999	0.97322	0.99942
0.38	0.98513	0.99968	0.96197	0.99917
0.39	0.97123	0.99937	0.95123	0.99894
0.4	0.95782	0.99908	0.94107	0.99872
0.41	0.945	0.9988	0.93159	0.99851
0.42	0.93287	0.99854	0.92285	0.99832
0.43	0.9215	0.99829	0.91494	0.99815
0.44	0.911	0.99807	0.90792	0.998
0.45	0.90141	0.99786	0.90183	0.99787
0.46	0.8928	0.99767	0.89671	0.99775
0.47	0.88522	0.9975	0.89261	0.99767
0.48	0.87872	0.99736	0.88955	0.9976
0.49	0.87331	0.99725	0.88753	0.99756
0.5	0.86903	0.99715	0.88657	0.99753
0.51	0.86588	0.99708	0.88665	0.99754
0.52	0.86385	0.99704	0.88775	0.99756
0.53	0.86294	0.99702	0.88986	0.99761
0.54	0.86313	0.99702	0.89293	0.99767
0.55	0.86438	0.99705	0.89691	0.99776
0.56	0.86666	0.9971	0.90177	0.99786
0.57	0.86991	0.99717	0.90742	0.99799
0.58	0.87408	0.99726	0.91381	0.99813
0.59	0.8791	0.99737	0.92085	0.99828
0.6	0.8849	0.9975	0.92848	0.99845
0.61	0.89141	0.99764	0.9366	0.99862
0.62	0.89854	0.99779	0.94512	0.99881
0.63	0.90622	0.99796	0.95395	0.999
0.64	0.91434	0.99814	0.963	0.9992
0.65	0.92283	0.99832	0.97217	0.9994
0.66	0.93158	0.99851	0.98137	0.99959
0.67	0.94051	0.99871	0.9905	0.99979
0.68	0.94952	0.9989	0.99947	0.99999
0.69	0.95853	0.9991	1.00819	1.00018
0.7	0.96745	0.99929	1.01658	1.00036
0.71	0.9762	0.99948	1.02455	1.00053
0.72	0.98469	0.99967	1.03203	1.0007
0.73	0.99284	0.99984	1.03894	1.00085
0.74	1.00061	1.00001	1.04524	1.00098
0.75	1.00791	1.00017	1.05085	1.00111
0.76	1.01469	1.00032	1.05574	1.00121
0.77	1.02091	1.00045	1.05986	1.0013
0.78	1.02652	1.00058	1.06319	1.00137
0.79	1.0315	1.00068	1.0657	1.00143
0.8	1.03581	1.00078	1.06737	1.00146
0.81	1.03944	1.00086	1.06822	1.00148
0.82	1.04239	1.00092	1.06823	1.00148
0.83	1.04464	1.00097	1.06743	1.00147
0.84	1.04622	1.001	1.06584	1.00143
0.85	1.04714	1.00102	1.0635	1.00138
0.86	1.04742	1.00103	1.06043	1.00131
0.87	1.0471	1.00102	1.0567	1.00123
0.88	1.0462	1.001	1.05235	1.00114
0.89	1.04479	1.00097	1.04744	1.00103
0.9	1.04289	1.00093	1.04205	1.00091
0.91	1.04058	1.00088	1.03625	1.00079
0.92	1.03791	1.00082	1.0301	1.00065
0.93	1.03493	1.00076	1.02369	1.00051
0.94	1.03173	1.00069	1.0171	1.00037
0.95	1.02835	1.00062	1.01042	1.00023
0.96	1.02487	1.00054	1.00372	1.00008
0.97	1.02136	1.00046	0.99709	0.99994
0.98	1.01789	1.00039	0.99062	0.9998
0.99	1.01451	1.00032	0.98438	0.99966
1	1.0113	1.00025	0.97845	0.99953
1.01	1.0083	1.00018	0.9729	0.99941
1.02	1.00559	1.00012	0.9678	0.9993
1.03	1.0032	1.00007	0.96322	0.9992
1.04	1.00119	1.00003	0.9592	0.99911
1.05	0.9996	0.99999	0.95581	0.99904
1.06	0.99845	0.99997	0.95309	0.99898
1.07	0.99779	0.99995	0.95106	0.99894
1.08	0.99762	0.99995	0.94976	0.99891
1.09	0.99796	0.99996	0.94921	0.9989
1.1	0.99882	0.99997	0.94941	0.9989
1.11	1.00019	1	0.95037	0.99892
1.12	1.00207	1.00005	0.95208	0.99896
1.13	1.00444	1.0001	0.95452	0.99901
1.14	1.00727	1.00016	0.95767	0.99908
1.15	1.01054	1.00023	0.9615	0.99916
1.16	1.0142	1.00031	0.96596	0.99926
1.17	1.01821	1.0004	0.97101	0.99937
1.18	1.02252	1.00049	0.97658	0.99949
1.19	1.02707	1.00059	0.98263	0.99962
1.2	1.0318	1.00069	0.98907	0.99976
1.21	1.03665	1.0008	0.99584	0.99991
1.22	1.04155	1.0009	1.00287	1.00006
1.23	1.04643	1.00101	1.01006	1.00022
1.24	1.05122	1.00111	1.01733	1.00038
1.25	1.05584	1.00121	1.0246	1.00053
1.26	1.06022	1.00131	1.03179	1.00069
1.27	1.06429	1.0014	1.03881	1.00084
1.28	1.06797	1.00148	1.04556	1.00099
1.29	1.07121	1.00155	1.05198	1.00113
1.3	1.07393	1.00161	1.05797	1.00126
1.31	1.07607	1.00165	1.06347	1.00138
1.32	1.07758	1.00169	1.06839	1.00149
1.33	1.07841	1.0017	1.07268	1.00158
1.34	1.07851	1.00171	1.07628	1.00166
1.35	1.07786	1.00169	1.07912	1.00172
1.36	1.07641	1.00166	1.08116	1.00176
1.37	1.07415	1.00161	1.08237	1.00179
1.38	1.07106	1.00154	1.08272	1.0018
1.39	1.06715	1.00146	1.08218	1.00179
1.4	1.06241	1.00136	1.08074	1.00176
1.41	1.05687	1.00124	1.0784	1.0017
1.42	1.05053	1.0011	1.07517	1.00163
1.43	1.04344	1.00094	1.07106	1.00154
1.44	1.03563	1.00077	1.0661	1.00144
1.45	1.02716	1.00059	1.06032	1.00131
1.46	1.01808	1.00039	1.05378	1.00117
1.47	1.00845	1.00018	1.04651	1.00101
1.48	0.99835	0.99996	1.03859	1.00084
1.49	0.98786	0.99974	1.03007	1.00065
1.5	0.97706	0.9995	1.02104	1.00046
1.51	0.96604	0.99926	1.01158	1.00025
1.52	0.9549	0.99902	1.00177	1.00004
1.53	0.94372	0.99878	0.9917	0.99982
1.54	0.93263	0.99854	0.98147	0.9996
1.55	0.9217	0.9983	0.97118	0.99937
1.56	0.91106	0.99807	0.96092	0.99915
1.57	0.9008	0.99784	0.9508	0.99893
1.58	0.89102	0.99763	0.94091	0.99872
1.59	0.88182	0.99743	0.93137	0.99851
1.6	0.87329	0.99725	0.92225	0.99831
1.61	0.86553	0.99708	0.91366	0.99812
1.62	0.85863	0.99693	0.90569	0.99795
1.63	0.85266	0.9968	0.89843	0.99779
1.64	0.8477	0.99669	0.89194	0.99765
1.65	0.8438	0.9966	0.88631	0.99753
1.66	0.84103	0.99654	0.8816	0.99743
1.67	0.83944	0.99651	0.87786	0.99735
1.68	0.83907	0.9965	0.87515	0.99729
1.69	0.83993	0.99652	0.87351	0.99725
1.7	0.84205	0.99657	0.87295	0.99724
1.71	0.84543	0.99664	0.87351	0.99725
1.72	0.85007	0.99674	0.87519	0.99729
1.73	0.85595	0.99687	0.87799	0.99735
1.74	0.86305	0.99702	0.88189	0.99743
1.75	0.87133	0.9972	0.88688	0.99754
1.76	0.88073	0.99741	0.89292	0.99767
1.77	0.8912	0.99763	0.89997	0.99783
1.78	0.90266	0.99788	0.90797	0.998
1.79	0.91505	0.99815	0.91687	0.99819
1.8	0.92826	0.99844	0.92658	0.9984
1.81	0.94221	0.99874	0.93704	0.99863
1.82	0.95679	0.99906	0.94815	0.99887
1.83	0.97189	0.99939	0.95983	0.99913
1.84	0.98739	0.99973	0.97197	0.99939
1.85	1.00318	1.00007	0.98447	0.99966
1.86	1.01913	1.00042	0.99721	0.99994
1.87	1.0351	1.00076	1.0101	1.00022
1.88	1.05098	1.00111	1.02302	1.0005
1.89	1.06664	1.00145	1.03584	1.00078
1.9	1.08194	1.00178	1.04847	1.00105
1.91	1.09677	1.0021	1.06078	1.00132
1.92	1.111	1.00241	1.07266	1.00158
1.93	1.12451	1.00271	1.08402	1.00183
1.94	1.13718	1.00298	1.09474	1.00206
1.95	1.14892	1.00324	1.10474	1.00228
1.96	1.15962	1.00347	1.11391	1.00248
1.97	1.16919	1.00368	1.12217	1.00266
1.98	1.17755	1.00386	1.12946	1.00281
1.99	1.18463	1.00401	1.1357	1.00295
2	1.19036	1.00414	1.14082	1.00306
