# Supplementary material for: Acoustofluidic-based therapeutic apheresis system
Source: Nat Commun. 2024 Aug 10;15:6854. doi: 10.1038/s41467-024-50053-1 (PMC11316742; doi:10.1038/s41467-024-50053-1)
Supplement: Supplementary file 4 — Source data [file 41467_2024_50053_MOESM4_ESM.zip › Source data/Figure 1e.xlsx]

## Sheet: Sheet1
	Blood volume in extracorporeal circulation (mL)	Yield (%)
This work	0.28	73.92
ref. 17	4.75	52
ref. 46	166	63
ref. 44	71	24.7
ref. 45	88	60
