# Supplementary material for: Acoustofluidic-based therapeutic apheresis system
Source: Nat Commun. 2024 Aug 10;15:6854. doi: 10.1038/s41467-024-50053-1 (PMC11316742; doi:10.1038/s41467-024-50053-1)
Supplement: Supplementary file 4 — Source data [file 41467_2024_50053_MOESM4_ESM.zip › Source data/Figure 2c and 2d-peristaltic pump.xlsx]

## Sheet: Sheet1
area	area	mean	min	max	angle	length
1	246	40.726	5.667	87.308	-90	245.333
2	140	80.517	23	86.643	-90	139.333
3	137	80.12	22.333	87	-90	136
4	125	80.2	22	87.258	-90	123.5
5	118	80.679	22	87.254	-90	116.5
6	113	80.129	21.333	86.667	-90	112
7	109	80.403	21.667	86.667	-90	108.001
8	105	80.505	20.667	86.636	-90	103.501
9	103	80.397	20.333	86.667	-90	102.001
10	103	80.384	21.333	86.635	-90	101.501
11	105	79.466	21.222	86.667	-90	104.001
12	106	79.589	21.222	86.636	-90	104.501
13	106	79.877	21.333	87.991	-90	104.501
14	107	79.749	21	86.636	-90	105.501
15	108	79.506	20.889	86.667	-90	107.001
16	109	79.683	20.889	88.043	-90	108.001
17	110	79.39	21.333	87.333	-90	109.001
18	113	78.494	15.778	87	-90	111.667
19	114	78.723	16.889	86.648	-90	112.667
20	116	79.304	19.667	86.667	-90	115
21	117	79.335	20.667	86.667	-90	116
22	117	79.281	21.333	86.667	-90	116
23	116	79.478	21.333	86.226	-90	115.334
24	116	79.7	21.667	86.648	-90	114.667
25	116	79.908	21.333	86.648	-90	114.667
26	118	79.323	20.444	86.648	-90	116.667
27	117	79.51	21.333	87.333	-90	116
28	153	77.269	17.222	86.245	-90.379	151.67
29	154	79.501	22.111	86.225	-90	152.667
30	154	79.662	22	87.948	-90	152.667
31	152	79.878	22.667	87	-90	151
32	150	80.012	23	86.225	-90	148.667
33	147	80.182	22.667	86.225	-90	146.334
34	145	79.872	22.333	86.644	-90	144.334
35	144	80.024	22.667	86.643	-90	143.334
36	143	80.16	22.333	86.643	-90	142.334
37	143	80.259	22.333	86.226	-90	142.334
38	142	80.293	22.333	86.226	-90	141.334
39	141	80.459	22	86.643	-90	140.334
40	141	80.283	22	86.643	-90	140.334
41	141	80.383	22.333	86.233	-90	140
42	140	80.563	22.333	87	-90	139
43	140	80.552	22.333	86.667	-90	139
44	139	80.621	22.667	86.643	-90	138.334
45	137	80.381	22.667	86.667	-90	136
46	127	80.281	21.333	86.64	-90	126.334
47	120	80.442	21.333	86.649	-90	118.667
48	113	80.496	21.333	86.647	-90	111.667
49	109	80.369	21	87	-90	108.001
50	106	80.261	21	86.646	-90	104.667
51	104	80.136	20.889	86.667	-90	103.001
52	102	80.342	20.889	86.634	-90	101.334
53	102	80.361	21.556	86.634	-90	101.334
54	103	80.351	21.222	86.667	-90	102.001
55	104	80.159	21.222	86.634	-90	103.334
56	105	80.092	21.556	86.635	-90	104.334
57	106	79.921	22	87.274	-90	105.334
58	108	79.599	21.333	86.636	-90	107.334
59	109	79.758	20.889	86.636	-90	108.334
60	110	80.289	20.889	86.647	-90	108.667
61	111	80.072	21.222	86.636	-90	110.334
62	114	80.265	21.222	86.648	-90	112.667
63	116	80.164	21.333	86.648	-90	114.667
64	117	80.06	22	86.638	-90	116.334
65	117	79.694	21.333	86.638	-90	116.334
66	116	80.049	21.667	86.667	-90	115
67	115	80.127	21.667	86.637	-90	114.334
68	116	79.958	21.667	87	-90	115
69	116	80.05	22.333	86.647	-90	114.667
70	118	79.277	21.556	86.638	-90	117.334
71	155	79.026	22.667	86.476	-90	154.334
72	155	79.609	23	86.232	-90	154
73	153	80.041	23	86.232	-90	152
74	151	80.075	23	86.225	-90	150.334
75	150	80.014	22.667	86.225	-90	149.334
76	146	80.378	22.667	86.667	-90	145
77	144	80.205	23	86.233	-90	143
78	142	80.414	23.333	86.226	-90	140.667
79	142	80.462	22.667	86.226	-90	140.667
80	141	80.654	22.667	86.651	-90	139.667
81	142	80.482	22.667	86.651	-90	140.667
82	140	80.529	22.667	86.233	-90	139

## Sheet: Sheet2
		length	ratio
		245.333
0	1	139.333	1.1249	112.49
0.25	6	136	1.09799	109.799
0.5	11	123.5	0.997072	99.7072
0.75	16	116.5	0.940558	94.0558
1	21	112	0.904227	90.4227
1.25	26	108.001	0.871942	87.1942
1.5	31	103.501	0.835611	83.5611
1.75	36	102.001	0.823501	82.3501
2	41	101.501	0.819464	81.9464
2.25	46	104.001	0.839648	83.9648
2.5	51	104.501	0.843685	84.3685
2.75	56	104.501	0.843685	84.3685
3	61	105.501	0.851758	85.1758
3.25	66	107.001	0.863868	86.3868
3.5	71	108.001	0.871942	87.1942
3.75	76	109.001	0.880015	88.0015
4	81	111.667	0.901539	90.1539
4.25	86	112.667	0.909612	90.9612
4.5	91	115	0.928448	92.8448
4.75	96	116	0.936521	93.6521
5	101	116	0.936521	93.6521
5.25	106	115.334	0.931144	93.1144
5.5	111	114.667	0.925759	92.5759
5.75	116	114.667	0.925759	92.5759
6	121	116.667	0.941906	94.1906
6.25	126	116	0.936521	93.6521
6.5	131	151.67	1.2245	122.45
6.75	136	152.667	1.23255	123.255
7	141	152.667	1.23255	123.255
7.25	146	151	1.21909	121.909
7.5	151	148.667	1.20026	120.026
7.75	156	146.334	1.18142	118.142
8	161	144.334	1.16527	116.527
8.25	166	143.334	1.1572	115.72
8.5	171	142.334	1.14913	114.913
8.75	176	142.334	1.14913	114.913
9	181	141.334	1.14105	114.105
9.25	186	140.334	1.13298	113.298
9.5	191	140.334	1.13298	113.298
9.75	196	140	1.13028	113.028
10	201	139	1.12221	112.221
10.25	206	139	1.12221	112.221
10.5	211	138.334	1.11683	111.683
10.75	216	136	1.09799	109.799
11	221	126.334	1.01995	101.995
11.25	226	118.667	0.958053	95.8053
11.5	231	111.667	0.901539	90.1539
11.75	236	108.001	0.871942	87.1942
12	241	104.667	0.845025	84.5025
12.25	246	103.001	0.831574	83.1574
12.5	251	101.334	0.818116	81.8116
12.75	256	101.334	0.818116	81.8116
13	261	102.001	0.823501	82.3501
13.25	266	103.334	0.834263	83.4263
13.5	271	104.334	0.842336	84.2336
13.75	276	105.334	0.85041	85.041
14	281	107.334	0.866557	86.6557
14.25	286	108.334	0.87463	87.463
14.5	291	108.667	0.877319	87.7319
14.75	296	110.334	0.890777	89.0777
15	301	112.667	0.909612	90.9612
15.25	306	114.667	0.925759	92.5759
15.5	311	116.334	0.939218	93.9218
15.75	316	116.334	0.939218	93.9218
16	321	115	0.928448	92.8448
16.25	326	114.334	0.923071	92.3071
16.5	331	115	0.928448	92.8448
16.75	336	114.667	0.925759	92.5759
17	341	117.334	0.947291	94.7291
17.25	346	154.334	1.24601	124.601
17.5	351	154	1.24331	124.331
17.75	356	152	1.22717	122.717
18	361	150.334	1.21372	121.372
18.25	366	149.334	1.20564	120.564
18.5	371	145	1.17065	117.065
18.75	376	143	1.1545	115.45
19	381	140.667	1.13567	113.567
19.25	386	140.667	1.13567	113.567
19.5	391	139.667	1.1276	112.76
19.75	396	140.667	1.13567	113.567
20	401	139	1.12221	112.221
	406
		123.863

## Sheet: Sheet3
	area	mean	min	max	angle	length
1	245	44.91	6.667	87.333	-90	245
2	120	81.977	34.5	87.318	-90	118.5
3	120	81.508	27.5	87.326	-90.481	119.25
4	120	81.456	28	87.326	-90.486	118.75
5	119	81.633	29	87.326	-90	118.25
6	117	82.53	36.667	87.333	-90	117
7	117	82.353	36	87.333	-90	117
8	117	82.251	35	87.333	-90	117
9	117	82.067	35.333	87.325	-90	116.25
10	117	82.051	35.667	87.325	-90	116.25
11	117	81.983	35.333	87.325	-90	116.25
12	116	82.489	36	87.333	-90	116
13	116	82.428	36.333	87.333	-90	116
14	117	82.051	36.333	87.325	-90	115.75
15	117	82.185	35.667	87.573	-90	115.5
16	117	82.098	36.333	87.318	-90	115.5
17	117	81.914	35.083	87.325	-90	115.75
18	117	81.942	35.333	87.318	-90	115.5
19	115	82.655	36	87.333	-90	115
20	115	82.612	36.333	87.333	-90	115
21	115	82.562	35.667	87.333	-90	115
22	117	82.058	35.5	87.318	-90	115.5
23	117	81.991	35.667	87.318	-90	115.5
24	117	82.017	35	87.318	-90	115.5
25	117	81.899	35.167	87.318	-90	115.5
26	115	82.42	35.333	87.333	-90	115
27	115	82.339	36.333	87.333	-90	115
28	115	82.507	35.667	87.333	-90	115
29	115	82.478	35.667	87.333	-90	115
30	115	82.519	35.667	87.667	-90	115
31	115	82.559	36	87.333	-90	115
32	118	81.859	34.75	87.326	-90	116.75
33	119	81.645	29	87.621	-90	117.75
34	119	81.714	31.083	87.326	-90	117.75
35	119	81.797	32.917	87.326	-90	117.75
36	119	81.915	34.083	87.326	-90	117.75
37	119	82.061	34.333	87.326	-90	117.75
38	119	81.869	35.333	87.326	-90	117.75
39	119	81.955	35	87.326	-90	117.75
40	120	81.729	30.25	87.326	-90	118.75
41	120	81.82	31.833	87.326	-90	118.75
42	121	81.473	27.667	87.318	-90	119.5
43	120	82.103	35.5	87.576	-90	118.5
44	120	82.168	35.667	87.318	-90	118.5
45	121	81.798	31.333	87.318	-90	119.5
46	121	81.796	32.667	87.318	-90	119.5
47	121	81.796	31.083	87.326	-90	119.75
48	121	81.756	31.667	87.326	-90	119.75
49	120	82.006	35.333	87.326	-90	119.25
50	120	82.027	35.667	87.326	-90	119.25
51	119	82.622	36	87.667	-90	119
52	120	82.242	36	87.326	-90	119.25
53	120	82.267	35.667	87.639	-90	119.25
54	120	82.183	36.333	87.326	-90	119.25
55	120	82.285	35.667	87.639	-90	119.25
56	119	82.51	36.333	87.333	-90	119
57	120	82.384	36	87.318	-90	118.5
58	120	82.234	35.667	87.576	-90	118.5
59	120	82.073	36	87.318	-90	118.5
60	120	81.959	35	87.318	-90	118.5
61	120	81.777	31.417	87.621	-90	118.75
62	119	81.962	35	87.326	-90	117.75
63	119	82.033	35.667	87.575	-90	117.5
64	117	82.37	34.667	87.333	-90	117
65	117	82.45	35.667	87.333	-90	117
66	118	82.138	36	87.318	-90	116.5
67	118	82.214	35.667	87.574	-90	116.5
68	117	82.139	35.667	87.325	-90	116.25
69	117	82.3	35.333	87.325	-90	115.75
70	117	82.137	35	87.325	-90	115.75
71	117	82.188	35	87.325	-90	115.75
72	117	82.145	34.667	87.325	-90	115.75
73	117	82.073	35	87.325	-90	115.75
74	117	82.218	34.333	87.651	-90.498	115.751
75	116	82.197	34.667	87.651	-90.498	115.25
76	116	81.959	34.333	87.651	-90.498	115.25
77	116	82.166	34	87.317	-90	115.25
78	116	82.21	35.333	87.325	-90	115.25
79	116	82.199	35.667	87.325	-90	115.25
80	116	82.097	34.667	87.325	-90	115.25
81	116	82.236	35.667	87.333	-90	116
82	116	82.152	35.667	87.638	-90	115.25

## Sheet: Sheet4
		length	ratio
		245
	1	118.5	1.01282	101.282
	6	119.25	1.01923	101.923
	11	118.75	1.01496	101.496
	16	118.25	1.01068	101.068
	21	117	1	100
	26	117	1	100
	31	117	1	100
	36	116.25	0.99359	99.359
	41	116.25	0.99359	99.359
	46	116.25	0.99359	99.359
	51	116	0.991453	99.1453
	56	116	0.991453	99.1453
	61	115.75	0.989316	98.9316
	66	115.5	0.987179	98.7179
	71	115.5	0.987179	98.7179
	76	115.75	0.989316	98.9316
	81	115.5	0.987179	98.7179
	86	115	0.982906	98.2906
	91	115	0.982906	98.2906
	96	115	0.982906	98.2906
	101	115.5	0.987179	98.7179
	106	115.5	0.987179	98.7179
	111	115.5	0.987179	98.7179
	116	115.5	0.987179	98.7179
	121	115	0.982906	98.2906
	126	115	0.982906	98.2906
	131	115	0.982906	98.2906
	136	115	0.982906	98.2906
	141	115	0.982906	98.2906
	146	115	0.982906	98.2906
	151	116.75	0.997863	99.7863
	156	117.75	1.00641	100.641
	161	117.75	1.00641	100.641
	166	117.75	1.00641	100.641
	171	117.75	1.00641	100.641
	176	117.75	1.00641	100.641
	181	117.75	1.00641	100.641
	186	117.75	1.00641	100.641
	191	118.75	1.01496	101.496
	196	118.75	1.01496	101.496
	201	119.5	1.02137	102.137
	206	118.5	1.01282	101.282
	211	118.5	1.01282	101.282
	216	119.5	1.02137	102.137
	221	119.5	1.02137	102.137
	226	119.75	1.0235	102.35
	231	119.75	1.0235	102.35
	236	119.25	1.01923	101.923
	241	119.25	1.01923	101.923
	246	119	1.01709	101.709
	251	119.25	1.01923	101.923
	256	119.25	1.01923	101.923
	261	119.25	1.01923	101.923
	266	119.25	1.01923	101.923
	271	119	1.01709	101.709
	276	118.5	1.01282	101.282
	281	118.5	1.01282	101.282
	286	118.5	1.01282	101.282
	291	118.5	1.01282	101.282
	296	118.75	1.01496	101.496
	301	117.75	1.00641	100.641
	306	117.5	1.00427	100.427
	311	117	1	100
	316	117	1	100
	321	116.5	0.995726	99.5726
	326	116.5	0.995726	99.5726
	331	116.25	0.99359	99.359
	336	115.75	0.989316	98.9316
	341	115.75	0.989316	98.9316
	346	115.75	0.989316	98.9316
	351	115.75	0.989316	98.9316
	356	115.75	0.989316	98.9316
	361	115.751	0.989325	98.9325
	366	115.25	0.985043	98.5043
	371	115.25	0.985043	98.5043
	376	115.25	0.985043	98.5043
	381	115.25	0.985043	98.5043
	386	115.25	0.985043	98.5043
	391	115.25	0.985043	98.5043
	396	116	0.991453	99.1453
	401	115.25	0.985043	98.5043
		117

## Sheet: Figure 2d
Resistance	Flow rate	Resistance	Flow rate
8.89	65	10.54	9
8.03	75	8.52	12
11.06	50	7.48	15
6.43	85	4.57	20
4.29	120	2.51	25
5.4	100
