# Supplementary material for: Acoustofluidic-based therapeutic apheresis system
Source: Nat Commun. 2024 Aug 10;15:6854. doi: 10.1038/s41467-024-50053-1 (PMC11316742; doi:10.1038/s41467-024-50053-1)
Supplement: Supplementary file 4 — Source data [file 41467_2024_50053_MOESM4_ESM.zip › Source data/Figure 2i and 2j.xlsx]

## Sheet: Sheet1
	S1	S2	S3							S1	S2	S3		S1	S2	S3	Mean	STDEVA
PLT Count	575	544	560						PLT Count	575	544	560		0.796	0.766	0.79	0.784	0.0158745
RBC Count	101080	97479	97757		With Stabilizing Cell Output				RBC Count	101080	97479	97757		0.906	0.902	0.903	0.903667	0.00208167
	S1	S2	S3							S1	S2	S3
PLT Count	147	166	148						PLT Count	147	166	148		0.204	0.234	0.21	0.216	0.0158745
RBC Count	10463	10633	10547		With Stabilizing Plamsa Output				RBC Count	10463	10633	10547		0.094	0.098	0.097	0.0963333	0.00208167
	S1	S2	S3							S1	S2	S3
PLT Count	956	969	992						PLT Count	956	969	992		0.702	0.66	0.682	0.681333	0.0210079
RBC Count	32294	32204	31777		Without Stabilizing Cell Output				RBC Count	32294	32204	31777		0.788	0.82	0.81	0.806	0.0163707
	S1	S2	S3							S1	S2	S3
PLT Count	406	497	463						PLT Count	406	497	463		0.298	0.34	0.318	0.318667	0.0210079
RBC Count	8669	7071	7064		Without Stabilizing Plamsa Output				RBC Count	8669	7071	7064		0.212	0.18	0.19	0.194	0.0163707
