# Supplementary material for: Acoustofluidic-based therapeutic apheresis system
Source: Nat Commun. 2024 Aug 10;15:6854. doi: 10.1038/s41467-024-50053-1 (PMC11316742; doi:10.1038/s41467-024-50053-1)
Supplement: Supplementary file 4 — Source data [file 41467_2024_50053_MOESM4_ESM.zip › Source data/Figure 3b.xlsx]

## Sheet: Sheet1
		off plasma	off blood	on plasma	on blood
	RBC	100	0	5.973	94.027
				6.211	93.789
				3.78	96.22
	PLT	100	0	8.66	91.34
				9.72	90.28
				5.09	94.91
	IgG	100	0	72.15	27.85
				75.69	24.31
				64.04	35.96
