# Supplementary material for: Acoustofluidic-based therapeutic apheresis system
Source: Nat Commun. 2024 Aug 10;15:6854. doi: 10.1038/s41467-024-50053-1 (PMC11316742; doi:10.1038/s41467-024-50053-1)
Supplement: Supplementary file 4 — Source data [file 41467_2024_50053_MOESM4_ESM.zip › Source data/figure 3c-pselectin.xlsx]

## Sheet: Sheet1
	1	2	3	4	5	7	6	8	9	10	11	12				1	2	3	4	5	7	6	8	9	10	11	12
A	2.468	2.522	0.664	0.727	0.694	0.665	1.168	0.596	0.629	0.6	2.328	2.138	450		450-540	2.397	2.448	0.615	0.673	0.645	0.616	1.113	0.548	0.581	0.55	2.257	2.073
B	1.579	1.605	0.154	0.159	0.169	0.158	0.177	0.187	0.179	0.188	1.618	1.67	450			1.518	1.544	0.113	0.117	0.127	0.116	0.135	0.144	0.136	0.145	1.558	1.611
C	0.954	0.876	0.227	0.222	0.224	0.232	0.203	0.198	0.208	0.213	0.999	0.915	450			0.901	0.824	0.186	0.179	0.181	0.188	0.16	0.155	0.165	0.17	0.946	0.863
D	0.486	0.444	0.1	0.102	0.1	0.105	0.113	0.115	0.111	0.118	0.552	0.593	450			0.439	0.398	0.059	0.06	0.059	0.063	0.072	0.073	0.069	0.075	0.504	0.544
E	0.286	0.293	0.13	0.126	0.131	0.127	0.073	0.072	0.07	0.07	0.327	0.357	450			0.242	0.249	0.088	0.084	0.089	0.085	0.032	0.031	0.029	0.029	0.284	0.312
F	0.161	0.173	0.117	0.12	0.121	0.115	0.137	0.138	0.135	0.146	0.209	0.2	450			0.119	0.131	0.075	0.079	0.079	0.074	0.095	0.096	0.093	0.104	0.166	0.157
G	0.105	0.115	0.212	0.217	0.227	0.221	0.122	0.125	0.118	0.126	0.119	0.12	450			0.064	0.074	0.169	0.174	0.184	0.178	0.081	0.083	0.076	0.084	0.077	0.079
H	0.042	0.049	0.136	0.138	0.143	0.142	0.109	0.075	0.072	0.078	0.05	0.05	450			0.01	0.009	0.095	0.097	0.101	0.1	0.068	0.034	0.031	0.037	0.01	0.01
															450-570
	1	2	3	4	5	7	6	8	9	10	11	12
A	0.071	0.074	0.049	0.054	0.049	0.049	0.055	0.048	0.048	0.05	0.071	0.065	540			2.417	2.468	0.621	0.679	0.65	0.621	1.123	0.553	0.586	0.554	2.275	2.09
B	0.061	0.061	0.041	0.042	0.042	0.042	0.042	0.043	0.043	0.043	0.06	0.059	540			1.531	1.557	0.114	0.118	0.128	0.117	0.136	0.145	0.137	0.146	1.569	1.624
C	0.053	0.052	0.041	0.043	0.043	0.044	0.043	0.043	0.043	0.043	0.053	0.052	540			0.908	0.831	0.187	0.18	0.182	0.189	0.162	0.157	0.166	0.171	0.954	0.87
D	0.047	0.046	0.041	0.042	0.041	0.042	0.041	0.042	0.042	0.043	0.048	0.049	540			0.442	0.401	0.059	0.061	0.059	0.064	0.072	0.074	0.07	0.076	0.508	0.548
E	0.044	0.044	0.042	0.042	0.042	0.042	0.041	0.041	0.041	0.041	0.043	0.045	540			0.244	0.251	0.089	0.085	0.09	0.086	0.033	0.031	0.029	0.029	0.286	0.315
F	0.042	0.042	0.042	0.041	0.042	0.041	0.042	0.042	0.042	0.042	0.043	0.043	540			0.12	0.132	0.076	0.079	0.08	0.074	0.096	0.096	0.094	0.105	0.168	0.159
G	0.041	0.041	0.043	0.043	0.043	0.043	0.041	0.042	0.042	0.042	0.042	0.041	540			0.065	0.074	0.17	0.175	0.186	0.18	0.081	0.084	0.077	0.085	0.078	0.079
H	0.032	0.04	0.041	0.041	0.042	0.042	0.041	0.041	0.041	0.041	0.04	0.04	540			0.01	0.009	0.095	0.097	0.102	0.101	0.069	0.034	0.031	0.037	0.01	0.01
	1	2	3	4	5	7	6	8	9	10	11	12
A	0.051	0.054	0.043	0.048	0.044	0.044	0.045	0.043	0.043	0.046	0.053	0.048	570
B	0.048	0.048	0.04	0.041	0.041	0.041	0.041	0.042	0.042	0.042	0.049	0.046	570
C	0.046	0.045	0.04	0.042	0.042	0.043	0.041	0.041	0.042	0.042	0.045	0.045	570
D	0.044	0.043	0.041	0.041	0.041	0.041	0.041	0.041	0.041	0.042	0.044	0.045	570
E	0.042	0.042	0.041	0.041	0.041	0.041	0.04	0.041	0.041	0.041	0.041	0.042	570
F	0.041	0.041	0.041	0.041	0.041	0.041	0.041	0.042	0.041	0.041	0.041	0.041	570
G	0.04	0.041	0.042	0.042	0.041	0.041	0.041	0.041	0.041	0.041	0.041	0.041	570
H	0.032	0.04	0.041	0.041	0.041	0.041	0.04	0.041	0.041	0.041	0.04	0.04	570
	1	2	3	4	5	7	6	8	9	10	11	12			450-540
A	2.457	2.507	0.663	0.722	0.689	0.66	1.16	0.592	0.626	0.598	2.327	2.134	450			2.386	2.433	0.614	0.669	0.64	0.611	1.105	0.544	0.578	0.548	2.256	2.068
B	1.583	1.607	0.155	0.16	0.17	0.159	0.178	0.187	0.18	0.19	1.62	1.668	450			1.522	1.546	0.114	0.118	0.128	0.117	0.136	0.144	0.137	0.147	1.56	1.609
C	0.957	0.879	0.228	0.224	0.225	0.235	0.204	0.2	0.211	0.215	1.005	0.917	450			0.904	0.827	0.187	0.181	0.182	0.191	0.161	0.157	0.168	0.172	0.952	0.865
D	0.489	0.446	0.101	0.103	0.101	0.106	0.114	0.116	0.112	0.12	0.556	0.596	450			0.442	0.4	0.06	0.061	0.06	0.064	0.073	0.074	0.07	0.077	0.508	0.547
E	0.289	0.295	0.132	0.127	0.133	0.128	0.073	0.073	0.071	0.07	0.33	0.36	450			0.245	0.251	0.09	0.085	0.091	0.086	0.032	0.032	0.03	0.029	0.287	0.315
F	0.163	0.174	0.118	0.122	0.123	0.117	0.138	0.14	0.136	0.148	0.211	0.202	450			0.121	0.132	0.076	0.08	0.081	0.075	0.096	0.098	0.094	0.106	0.168	0.159
G	0.106	0.116	0.214	0.218	0.23	0.224	0.123	0.127	0.119	0.127	0.12	0.122	450			0.065	0.075	0.171	0.175	0.187	0.181	0.082	0.085	0.077	0.085	0.078	0.08
H	0.042	0.05	0.138	0.139	0.144	0.143	0.11	0.076	0.073	0.079	0.051	0.051	450			0.01	0.01	0.097	0.098	0.102	0.101	0.069	0.035	0.032	0.038	0.011	0.011
	1	2	3	4	5	7	6	8	9	10	11	12			450-570
A	0.071	0.074	0.049	0.053	0.049	0.049	0.055	0.048	0.048	0.05	0.071	0.066	540			2.406	2.453	0.62	0.674	0.646	0.616	1.115	0.549	0.583	0.551	2.274	2.086
B	0.061	0.061	0.041	0.042	0.042	0.042	0.042	0.043	0.043	0.043	0.06	0.059	540			1.535	1.558	0.115	0.119	0.129	0.118	0.137	0.145	0.138	0.148	1.571	1.622
C	0.053	0.052	0.041	0.043	0.043	0.044	0.043	0.043	0.043	0.043	0.053	0.052	540			0.911	0.834	0.188	0.182	0.183	0.192	0.163	0.159	0.169	0.173	0.96	0.871
D	0.047	0.046	0.041	0.042	0.041	0.042	0.041	0.042	0.042	0.043	0.048	0.049	540			0.445	0.403	0.06	0.062	0.06	0.065	0.073	0.075	0.071	0.078	0.512	0.551
E	0.044	0.044	0.042	0.042	0.042	0.042	0.041	0.041	0.041	0.041	0.043	0.045	540			0.247	0.253	0.091	0.086	0.092	0.087	0.033	0.032	0.03	0.029	0.289	0.318
F	0.042	0.042	0.042	0.042	0.042	0.042	0.042	0.042	0.042	0.042	0.043	0.043	540			0.122	0.133	0.077	0.08	0.082	0.076	0.097	0.098	0.095	0.107	0.17	0.16
G	0.041	0.041	0.043	0.043	0.043	0.043	0.041	0.042	0.042	0.042	0.042	0.042	540			0.066	0.075	0.172	0.176	0.188	0.183	0.082	0.086	0.078	0.086	0.079	0.081
H	0.032	0.04	0.041	0.041	0.042	0.042	0.041	0.041	0.041	0.041	0.04	0.04	540			0.011	0.01	0.097	0.098	0.103	0.102	0.07	0.035	0.032	0.038	0.011	0.011
	1	2	3	4	5	7	6	8	9	10	11	12
A	0.051	0.054	0.043	0.048	0.043	0.044	0.045	0.043	0.043	0.047	0.053	0.048	570
B	0.048	0.049	0.04	0.041	0.041	0.041	0.041	0.042	0.042	0.042	0.049	0.046	570
C	0.046	0.045	0.04	0.042	0.042	0.043	0.041	0.041	0.042	0.042	0.045	0.046	570
D	0.044	0.043	0.041	0.041	0.041	0.041	0.041	0.041	0.041	0.042	0.044	0.045	570
E	0.042	0.042	0.041	0.041	0.041	0.041	0.04	0.041	0.041	0.041	0.041	0.042	570
F	0.041	0.041	0.041	0.042	0.041	0.041	0.041	0.042	0.041	0.041	0.041	0.042	570
G	0.04	0.041	0.042	0.042	0.042	0.041	0.041	0.041	0.041	0.041	0.041	0.041	570
H	0.031	0.04	0.041	0.041	0.041	0.041	0.04	0.041	0.041	0.041	0.04	0.04	570
	1	2	3	4	5	7	6	8	9	10	11	12			450-540
A	2.452	2.506	0.663	0.722	0.689	0.661	1.16	0.593	0.627	0.601	2.322	2.129	450			2.381	2.432	0.614	0.669	0.64	0.612	1.105	0.545	0.579	0.551	2.251	2.063
B	1.584	1.61	0.156	0.162	0.172	0.16	0.179	0.189	0.181	0.191	1.62	1.669	450			1.523	1.549	0.115	0.12	0.13	0.118	0.137	0.146	0.138	0.148	1.56	1.61
C	0.958	0.881	0.229	0.225	0.227	0.236	0.206	0.201	0.212	0.216	1.007	0.919	450			0.905	0.829	0.188	0.182	0.184	0.192	0.163	0.158	0.169	0.173	0.954	0.867
D	0.49	0.448	0.102	0.104	0.102	0.107	0.115	0.117	0.113	0.12	0.557	0.597	450			0.443	0.402	0.061	0.062	0.06	0.065	0.073	0.075	0.071	0.077	0.509	0.548
E	0.29	0.296	0.132	0.128	0.134	0.129	0.074	0.074	0.072	0.071	0.331	0.361	450			0.246	0.252	0.09	0.086	0.092	0.087	0.033	0.033	0.031	0.03	0.288	0.316
F	0.164	0.175	0.119	0.123	0.123	0.117	0.139	0.14	0.137	0.148	0.212	0.203	450			0.122	0.133	0.077	0.082	0.081	0.075	0.097	0.098	0.095	0.106	0.169	0.16
G	0.107	0.117	0.215	0.219	0.231	0.224	0.124	0.127	0.12	0.128	0.121	0.123	450			0.066	0.076	0.172	0.176	0.188	0.181	0.083	0.085	0.078	0.086	0.08	0.082
H	0.042	0.05	0.138	0.14	0.145	0.143	0.111	0.076	0.074	0.08	0.051	0.051	450			0.01	0.01	0.097	0.099	0.103	0.101	0.07	0.035	0.033	0.039	0.011	0.011
	1	2	3	4	5	7	6	8	9	10	11	12			450-570
A	0.071	0.074	0.049	0.053	0.049	0.049	0.055	0.048	0.048	0.05	0.071	0.066	540			2.401	2.452	0.62	0.674	0.645	0.617	1.115	0.55	0.584	0.555	2.269	2.081
B	0.061	0.061	0.041	0.042	0.042	0.042	0.042	0.043	0.043	0.043	0.06	0.059	540			1.536	1.562	0.116	0.121	0.131	0.119	0.138	0.148	0.139	0.149	1.571	1.623
C	0.053	0.052	0.041	0.043	0.043	0.044	0.043	0.043	0.043	0.043	0.053	0.052	540			0.912	0.836	0.189	0.183	0.185	0.194	0.165	0.16	0.17	0.174	0.962	0.873
D	0.047	0.046	0.041	0.042	0.042	0.042	0.042	0.042	0.042	0.043	0.048	0.049	540			0.446	0.405	0.061	0.063	0.061	0.066	0.074	0.076	0.072	0.078	0.513	0.552
E	0.044	0.044	0.042	0.042	0.042	0.042	0.041	0.041	0.041	0.041	0.043	0.045	540			0.248	0.254	0.091	0.087	0.093	0.088	0.033	0.033	0.031	0.03	0.29	0.319
F	0.042	0.042	0.042	0.041	0.042	0.042	0.042	0.042	0.042	0.042	0.043	0.043	540			0.123	0.134	0.078	0.082	0.082	0.076	0.098	0.098	0.096	0.107	0.171	0.161
G	0.041	0.041	0.043	0.043	0.043	0.043	0.041	0.042	0.042	0.042	0.041	0.041	540			0.067	0.076	0.173	0.177	0.19	0.183	0.083	0.086	0.079	0.087	0.08	0.082
H	0.032	0.04	0.041	0.041	0.042	0.042	0.041	0.041	0.041	0.041	0.04	0.04	540			0.01	0.01	0.097	0.099	0.104	0.102	0.071	0.035	0.034	0.039	0.012	0.011
	1	2	3	4	5	7	6	8	9	10	11	12
A	0.051	0.054	0.043	0.048	0.044	0.044	0.045	0.043	0.043	0.046	0.053	0.048	570
B	0.048	0.048	0.04	0.041	0.041	0.041	0.041	0.041	0.042	0.042	0.049	0.046	570
C	0.046	0.045	0.04	0.042	0.042	0.042	0.041	0.041	0.042	0.042	0.045	0.046	570
D	0.044	0.043	0.041	0.041	0.041	0.041	0.041	0.041	0.041	0.042	0.044	0.045	570
E	0.042	0.042	0.041	0.041	0.041	0.041	0.041	0.041	0.041	0.041	0.041	0.042	570
F	0.041	0.041	0.041	0.041	0.041	0.041	0.041	0.042	0.041	0.041	0.041	0.042	570
G	0.04	0.041	0.042	0.042	0.041	0.041	0.041	0.041	0.041	0.041	0.041	0.041	570
H	0.032	0.04	0.041	0.041	0.041	0.041	0.04	0.041	0.04	0.041	0.039	0.04	570

## Sheet: Sheet2
	1	2	3	4	5	7	6	8	9	10	11	12		450	1	2	3	4	5	7	6	8	9	10	11	12
A	2.468	2.522	0.664	0.727	0.694	0.665	1.168	0.596	0.629	0.6	2.328	2.138	450		2.459	2.51167	0.663333	0.723667	0.690667	0.662	1.16267	0.593667	0.627333	0.599667	2.32567	2.13367
B	1.579	1.605	0.154	0.159	0.169	0.158	0.177	0.187	0.179	0.188	1.618	1.67	450		1.582	1.60733	0.155	0.160333	0.170333	0.159	0.178	0.187667	0.18	0.189667	1.61933	1.669
C	0.954	0.876	0.227	0.222	0.224	0.232	0.203	0.198	0.208	0.213	0.999	0.915	450		0.956333	0.878667	0.228	0.223667	0.225333	0.234333	0.204333	0.199667	0.210333	0.214667	1.00367	0.917
D	0.486	0.444	0.1	0.102	0.1	0.105	0.113	0.115	0.111	0.118	0.552	0.593	450		0.488333	0.446	0.101	0.103	0.101	0.106	0.114	0.116	0.112	0.119333	0.555	0.595333
E	0.286	0.293	0.13	0.126	0.131	0.127	0.073	0.072	0.07	0.07	0.327	0.357	450		0.288333	0.294667	0.131333	0.127	0.132667	0.128	0.0733333	0.073	0.071	0.0703333	0.329333	0.359333
F	0.161	0.173	0.117	0.12	0.121	0.115	0.137	0.138	0.135	0.146	0.209	0.2	450		0.162667	0.174	0.118	0.121667	0.122333	0.116333	0.138	0.139333	0.136	0.147333	0.210667	0.201667
G	0.105	0.115	0.212	0.217	0.227	0.221	0.122	0.125	0.118	0.126	0.119	0.12	450		0.106	0.116	0.213667	0.218	0.229333	0.223	0.123	0.126333	0.119	0.127	0.12	0.121667
H	0.042	0.049	0.136	0.138	0.143	0.142	0.109	0.075	0.072	0.078	0.05	0.05	450		0.042	0.0496667	0.137333	0.139	0.144	0.142667	0.11	0.0756667	0.073	0.079	0.0506667	0.0506667
														540
	1	2	3	4	5	7	6	8	9	10	11	12			1	2	3	4	5	7	6	8	9	10	11	12
A	0.071	0.074	0.049	0.054	0.049	0.049	0.055	0.048	0.048	0.05	0.071	0.065	540		0.071	0.074	0.049	0.0533333	0.049	0.049	0.055	0.048	0.048	0.05	0.071	0.0656667
B	0.061	0.061	0.041	0.042	0.042	0.042	0.042	0.043	0.043	0.043	0.06	0.059	540		0.061	0.061	0.041	0.042	0.042	0.042	0.042	0.043	0.043	0.043	0.06	0.059
C	0.053	0.052	0.041	0.043	0.043	0.044	0.043	0.043	0.043	0.043	0.053	0.052	540		0.053	0.052	0.041	0.043	0.043	0.044	0.043	0.043	0.043	0.043	0.053	0.052
D	0.047	0.046	0.041	0.042	0.041	0.042	0.041	0.042	0.042	0.043	0.048	0.049	540		0.047	0.046	0.041	0.042	0.0413333	0.042	0.0413333	0.042	0.042	0.043	0.048	0.049
E	0.044	0.044	0.042	0.042	0.042	0.042	0.041	0.041	0.041	0.041	0.043	0.045	540		0.044	0.044	0.042	0.042	0.042	0.042	0.041	0.041	0.041	0.041	0.043	0.045
F	0.042	0.042	0.042	0.041	0.042	0.041	0.042	0.042	0.042	0.042	0.043	0.043	540		0.042	0.042	0.042	0.0413333	0.042	0.0416667	0.042	0.042	0.042	0.042	0.043	0.043
G	0.041	0.041	0.043	0.043	0.043	0.043	0.041	0.042	0.042	0.042	0.042	0.041	540		0.041	0.041	0.043	0.043	0.043	0.043	0.041	0.042	0.042	0.042	0.0416667	0.0413333
H	0.032	0.04	0.041	0.041	0.042	0.042	0.041	0.041	0.041	0.041	0.04	0.04	540		0.032	0.04	0.041	0.041	0.042	0.042	0.041	0.041	0.041	0.041	0.04	0.04
														570
	1	2	3	4	5	7	6	8	9	10	11	12			1	2	3	4	5	7	6	8	9	10	11	12
A	0.051	0.054	0.043	0.048	0.044	0.044	0.045	0.043	0.043	0.046	0.053	0.048	570		0.051	0.054	0.043	0.048	0.0436667	0.044	0.045	0.043	0.043	0.0463333	0.053	0.048
B	0.048	0.048	0.04	0.041	0.041	0.041	0.041	0.042	0.042	0.042	0.049	0.046	570		0.048	0.0483333	0.04	0.041	0.041	0.041	0.041	0.0416667	0.042	0.042	0.049	0.046
C	0.046	0.045	0.04	0.042	0.042	0.043	0.041	0.041	0.042	0.042	0.045	0.045	570		0.046	0.045	0.04	0.042	0.042	0.0426667	0.041	0.041	0.042	0.042	0.045	0.0456667
D	0.044	0.043	0.041	0.041	0.041	0.041	0.041	0.041	0.041	0.042	0.044	0.045	570		0.044	0.043	0.041	0.041	0.041	0.041	0.041	0.041	0.041	0.042	0.044	0.045
E	0.042	0.042	0.041	0.041	0.041	0.041	0.04	0.041	0.041	0.041	0.041	0.042	570		0.042	0.042	0.041	0.041	0.041	0.041	0.0403333	0.041	0.041	0.041	0.041	0.042
F	0.041	0.041	0.041	0.041	0.041	0.041	0.041	0.042	0.041	0.041	0.041	0.041	570		0.041	0.041	0.041	0.0413333	0.041	0.041	0.041	0.042	0.041	0.041	0.041	0.0416667
G	0.04	0.041	0.042	0.042	0.041	0.041	0.041	0.041	0.041	0.041	0.041	0.041	570		0.04	0.041	0.042	0.042	0.0413333	0.041	0.041	0.041	0.041	0.041	0.041	0.041
H	0.032	0.04	0.041	0.041	0.041	0.041	0.04	0.041	0.041	0.041	0.04	0.04	570		0.0316667	0.04	0.041	0.041	0.041	0.041	0.04	0.041	0.0406667	0.041	0.0396667	0.04
	1	2	3	4	5	7	6	8	9	10	11	12
A	2.457	2.507	0.663	0.722	0.689	0.66	1.16	0.592	0.626	0.598	2.327	2.134	450
B	1.583	1.607	0.155	0.16	0.17	0.159	0.178	0.187	0.18	0.19	1.62	1.668	450
C	0.957	0.879	0.228	0.224	0.225	0.235	0.204	0.2	0.211	0.215	1.005	0.917	450
D	0.489	0.446	0.101	0.103	0.101	0.106	0.114	0.116	0.112	0.12	0.556	0.596	450
E	0.289	0.295	0.132	0.127	0.133	0.128	0.073	0.073	0.071	0.07	0.33	0.36	450
F	0.163	0.174	0.118	0.122	0.123	0.117	0.138	0.14	0.136	0.148	0.211	0.202	450
G	0.106	0.116	0.214	0.218	0.23	0.224	0.123	0.127	0.119	0.127	0.12	0.122	450
H	0.042	0.05	0.138	0.139	0.144	0.143	0.11	0.076	0.073	0.079	0.051	0.051	450
	1	2	3	4	5	7	6	8	9	10	11	12
A	0.071	0.074	0.049	0.053	0.049	0.049	0.055	0.048	0.048	0.05	0.071	0.066	540
B	0.061	0.061	0.041	0.042	0.042	0.042	0.042	0.043	0.043	0.043	0.06	0.059	540
C	0.053	0.052	0.041	0.043	0.043	0.044	0.043	0.043	0.043	0.043	0.053	0.052	540
D	0.047	0.046	0.041	0.042	0.041	0.042	0.041	0.042	0.042	0.043	0.048	0.049	540
E	0.044	0.044	0.042	0.042	0.042	0.042	0.041	0.041	0.041	0.041	0.043	0.045	540
F	0.042	0.042	0.042	0.042	0.042	0.042	0.042	0.042	0.042	0.042	0.043	0.043	540
G	0.041	0.041	0.043	0.043	0.043	0.043	0.041	0.042	0.042	0.042	0.042	0.042	540
H	0.032	0.04	0.041	0.041	0.042	0.042	0.041	0.041	0.041	0.041	0.04	0.04	540
	1	2	3	4	5	7	6	8	9	10	11	12
A	0.051	0.054	0.043	0.048	0.043	0.044	0.045	0.043	0.043	0.047	0.053	0.048	570
B	0.048	0.049	0.04	0.041	0.041	0.041	0.041	0.042	0.042	0.042	0.049	0.046	570
C	0.046	0.045	0.04	0.042	0.042	0.043	0.041	0.041	0.042	0.042	0.045	0.046	570
D	0.044	0.043	0.041	0.041	0.041	0.041	0.041	0.041	0.041	0.042	0.044	0.045	570
E	0.042	0.042	0.041	0.041	0.041	0.041	0.04	0.041	0.041	0.041	0.041	0.042	570
F	0.041	0.041	0.041	0.042	0.041	0.041	0.041	0.042	0.041	0.041	0.041	0.042	570
G	0.04	0.041	0.042	0.042	0.042	0.041	0.041	0.041	0.041	0.041	0.041	0.041	570
H	0.031	0.04	0.041	0.041	0.041	0.041	0.04	0.041	0.041	0.041	0.04	0.04	570
	1	2	3	4	5	7	6	8	9	10	11	12
A	2.452	2.506	0.663	0.722	0.689	0.661	1.16	0.593	0.627	0.601	2.322	2.129	450
B	1.584	1.61	0.156	0.162	0.172	0.16	0.179	0.189	0.181	0.191	1.62	1.669	450
C	0.958	0.881	0.229	0.225	0.227	0.236	0.206	0.201	0.212	0.216	1.007	0.919	450
D	0.49	0.448	0.102	0.104	0.102	0.107	0.115	0.117	0.113	0.12	0.557	0.597	450
E	0.29	0.296	0.132	0.128	0.134	0.129	0.074	0.074	0.072	0.071	0.331	0.361	450
F	0.164	0.175	0.119	0.123	0.123	0.117	0.139	0.14	0.137	0.148	0.212	0.203	450
G	0.107	0.117	0.215	0.219	0.231	0.224	0.124	0.127	0.12	0.128	0.121	0.123	450
H	0.042	0.05	0.138	0.14	0.145	0.143	0.111	0.076	0.074	0.08	0.051	0.051	450
	1	2	3	4	5	7	6	8	9	10	11	12
A	0.071	0.074	0.049	0.053	0.049	0.049	0.055	0.048	0.048	0.05	0.071	0.066	540
B	0.061	0.061	0.041	0.042	0.042	0.042	0.042	0.043	0.043	0.043	0.06	0.059	540
C	0.053	0.052	0.041	0.043	0.043	0.044	0.043	0.043	0.043	0.043	0.053	0.052	540
D	0.047	0.046	0.041	0.042	0.042	0.042	0.042	0.042	0.042	0.043	0.048	0.049	540
E	0.044	0.044	0.042	0.042	0.042	0.042	0.041	0.041	0.041	0.041	0.043	0.045	540
F	0.042	0.042	0.042	0.041	0.042	0.042	0.042	0.042	0.042	0.042	0.043	0.043	540
G	0.041	0.041	0.043	0.043	0.043	0.043	0.041	0.042	0.042	0.042	0.041	0.041	540
H	0.032	0.04	0.041	0.041	0.042	0.042	0.041	0.041	0.041	0.041	0.04	0.04	540
	1	2	3	4	5	7	6	8	9	10	11	12
A	0.051	0.054	0.043	0.048	0.044	0.044	0.045	0.043	0.043	0.046	0.053	0.048	570
B	0.048	0.048	0.04	0.041	0.041	0.041	0.041	0.041	0.042	0.042	0.049	0.046	570
C	0.046	0.045	0.04	0.042	0.042	0.042	0.041	0.041	0.042	0.042	0.045	0.046	570
D	0.044	0.043	0.041	0.041	0.041	0.041	0.041	0.041	0.041	0.042	0.044	0.045	570
E	0.042	0.042	0.041	0.041	0.041	0.041	0.041	0.041	0.041	0.041	0.041	0.042	570
F	0.041	0.041	0.041	0.041	0.041	0.041	0.041	0.042	0.041	0.041	0.041	0.042	570
G	0.04	0.041	0.042	0.042	0.041	0.041	0.041	0.041	0.041	0.041	0.041	0.041	570
H	0.032	0.04	0.041	0.041	0.041	0.041	0.04	0.041	0.04	0.041	0.039	0.04	570

## Sheet: Sheet3
450	1	2	3	4	5	7	6	8	9	10	11	12		450-540	1	2	3	4	5	7	6	8	9	10	11	12
	2.459	2.51167	0.663333	0.723667	0.690667	0.662	1.16267	0.593667	0.627333	0.599667	2.32567	2.13367			2.388	2.43767	0.614333	0.670333	0.641667	0.613	1.10767	0.545667	0.579333	0.549667	2.25467	2.068
	1.582	1.60733	0.155	0.160333	0.170333	0.159	0.178	0.187667	0.18	0.189667	1.61933	1.669			1.521	1.54633	0.114	0.118333	0.128333	0.117	0.136	0.144667	0.137	0.146667	1.55933	1.61
	0.956333	0.878667	0.228	0.223667	0.225333	0.234333	0.204333	0.199667	0.210333	0.214667	1.00367	0.917			0.903333	0.826667	0.187	0.180667	0.182333	0.190333	0.161333	0.156667	0.167333	0.171667	0.950667	0.865
	0.488333	0.446	0.101	0.103	0.101	0.106	0.114	0.116	0.112	0.119333	0.555	0.595333			0.441333	0.4	0.06	0.061	0.0596667	0.064	0.0726667	0.074	0.07	0.0763333	0.507	0.546333
	0.288333	0.294667	0.131333	0.127	0.132667	0.128	0.0733333	0.073	0.071	0.0703333	0.329333	0.359333			0.244333	0.250667	0.0893333	0.085	0.0906667	0.086	0.0323333	0.032	0.03	0.0293333	0.286333	0.314333
	0.162667	0.174	0.118	0.121667	0.122333	0.116333	0.138	0.139333	0.136	0.147333	0.210667	0.201667			0.120667	0.132	0.076	0.0803333	0.0803333	0.0746667	0.096	0.0973333	0.094	0.105333	0.167667	0.158667
	0.106	0.116	0.213667	0.218	0.229333	0.223	0.123	0.126333	0.119	0.127	0.12	0.121667			0.065	0.075	0.170667	0.175	0.186333	0.18	0.082	0.0843333	0.077	0.085	0.0783333	0.0803333
	0.042	0.0496667	0.137333	0.139	0.144	0.142667	0.11	0.0756667	0.073	0.079	0.0506667	0.0506667			0.01	0.00966667	0.0963333	0.098	0.102	0.100667	0.069	0.0346667	0.032	0.038	0.0106667	0.0106667
540														450-570
	1	2	3	4	5	7	6	8	9	10	11	12
	0.071	0.074	0.049	0.0533333	0.049	0.049	0.055	0.048	0.048	0.05	0.071	0.0656667			2.408	2.45767	0.620333	0.675667	0.647	0.618	1.11767	0.550667	0.584333	0.553333	2.27267	2.08567
	0.061	0.061	0.041	0.042	0.042	0.042	0.042	0.043	0.043	0.043	0.06	0.059			1.534	1.559	0.115	0.119333	0.129333	0.118	0.137	0.146	0.138	0.147667	1.57033	1.623
	0.053	0.052	0.041	0.043	0.043	0.044	0.043	0.043	0.043	0.043	0.053	0.052			0.910333	0.833667	0.188	0.181667	0.183333	0.191667	0.163333	0.158667	0.168333	0.172667	0.958667	0.871333
	0.047	0.046	0.041	0.042	0.0413333	0.042	0.0413333	0.042	0.042	0.043	0.048	0.049			0.444333	0.403	0.06	0.062	0.06	0.065	0.073	0.075	0.071	0.0773333	0.511	0.550333
	0.044	0.044	0.042	0.042	0.042	0.042	0.041	0.041	0.041	0.041	0.043	0.045			0.246333	0.252667	0.0903333	0.086	0.0916667	0.087	0.033	0.032	0.03	0.0293333	0.288333	0.317333
	0.042	0.042	0.042	0.0413333	0.042	0.0416667	0.042	0.042	0.042	0.042	0.043	0.043			0.121667	0.133	0.077	0.0803333	0.0813333	0.0753333	0.097	0.0973333	0.095	0.106333	0.169667	0.16
	0.041	0.041	0.043	0.043	0.043	0.043	0.041	0.042	0.042	0.042	0.0416667	0.0413333			0.066	0.075	0.171667	0.176	0.188	0.182	0.082	0.0853333	0.078	0.086	0.079	0.0806667
	0.032	0.04	0.041	0.041	0.042	0.042	0.041	0.041	0.041	0.041	0.04	0.04			0.0103333	0.00966667	0.0963333	0.098	0.103	0.101667	0.07	0.0346667	0.0323333	0.038	0.011	0.0106667
570
	1	2	3	4	5	7	6	8	9	10	11	12
	0.051	0.054	0.043	0.048	0.0436667	0.044	0.045	0.043	0.043	0.0463333	0.053	0.048
	0.048	0.0483333	0.04	0.041	0.041	0.041	0.041	0.0416667	0.042	0.042	0.049	0.046
	0.046	0.045	0.04	0.042	0.042	0.0426667	0.041	0.041	0.042	0.042	0.045	0.0456667
	0.044	0.043	0.041	0.041	0.041	0.041	0.041	0.041	0.041	0.042	0.044	0.045
	0.042	0.042	0.041	0.041	0.041	0.041	0.0403333	0.041	0.041	0.041	0.041	0.042
	0.041	0.041	0.041	0.0413333	0.041	0.041	0.041	0.042	0.041	0.041	0.041	0.0416667
	0.04	0.041	0.042	0.042	0.0413333	0.041	0.041	0.041	0.041	0.041	0.041	0.041
	0.0316667	0.04	0.041	0.041	0.041	0.041	0.04	0.041	0.0406667	0.041	0.0396667	0.04

## Sheet: Sheet4
450-540	1	2	3	4	5	7	6	8	9	10	11	12
	2.388	2.43767	0.614333	0.670333	0.641667	0.613	1.10767	0.545667	0.579333	0.549667	2.25467	2.068
	1.521	1.54633	0.114	0.118333	0.128333	0.117	0.136	0.144667	0.137	0.146667	1.55933	1.61
	0.903333	0.826667	0.187	0.180667	0.182333	0.190333	0.161333	0.156667	0.167333	0.171667	0.950667	0.865
	0.441333	0.4	0.06	0.061	0.0596667	0.064	0.0726667	0.074	0.07	0.0763333	0.507	0.546333
	0.244333	0.250667	0.0893333	0.085	0.0906667	0.086	0.0323333	0.032	0.03	0.0293333	0.286333	0.314333
	0.120667	0.132	0.076	0.0803333	0.0803333	0.0746667	0.096	0.0973333	0.094	0.105333	0.167667	0.158667
	0.065	0.075	0.170667	0.175	0.186333	0.18	0.082	0.0843333	0.077	0.085	0.0783333	0.0803333
	0.01	0.00966667	0.0963333	0.098	0.102	0.100667	0.069	0.0346667	0.032	0.038	0.0106667	0.0106667
450-570
	2.408	2.45767	0.620333	0.675667	0.647	0.618	1.11767	0.550667	0.584333	0.553333	2.27267	2.08567
	1.534	1.559	0.115	0.119333	0.129333	0.118	0.137	0.146	0.138	0.147667	1.57033	1.623
	0.910333	0.833667	0.188	0.181667	0.183333	0.191667	0.163333	0.158667	0.168333	0.172667	0.958667	0.871333
	0.444333	0.403	0.06	0.062	0.06	0.065	0.073	0.075	0.071	0.0773333	0.511	0.550333
	0.246333	0.252667	0.0903333	0.086	0.0916667	0.087	0.033	0.032	0.03	0.0293333	0.288333	0.317333
	0.121667	0.133	0.077	0.0803333	0.0813333	0.0753333	0.097	0.0973333	0.095	0.106333	0.169667	0.16
	0.066	0.075	0.171667	0.176	0.188	0.182	0.082	0.0853333	0.078	0.086	0.079	0.0806667
	0.0103333	0.00966667	0.0963333	0.098	0.103	0.101667	0.07	0.0346667	0.0323333	0.038	0.011	0.0106667
20	2.28708
10	1.55917
5	0.886417
2.5	0.473667
1.25	0.273917
0.625	0.14475
0.313	0.0746667
0	0.01025

## Sheet: Sheet5
450-540	3	4	5	7	6	8	9	10		3	4	5	7	6	8	9	10
	0.614333	0.670333	0.641667	0.613	1.10767	0.545667	0.579333	0.549667		3.36503	3.6878	3.52257	3.35735	6.20845	2.96926	3.1633	2.99232
	0.114	0.118333	0.128333	0.117	0.136	0.144667	0.137	0.146667		0.481268	0.506244	0.563881	0.498559	0.608069	0.658021	0.613833	0.669549
	0.187	0.180667	0.182333	0.190333	0.161333	0.156667	0.167333	0.171667		0.902017	0.865514	0.87512	0.92123	0.754083	0.727185	0.788665	0.813641
	0.06	0.061	0.0596667	0.064	0.0726667	0.074	0.07	0.0763333		0.170029	0.175793	0.168108	0.193084	0.243036	0.25072	0.227666	0.264169
	0.0893333	0.085	0.0906667	0.086	0.0323333	0.032	0.03	0.0293333		0.339097	0.314121	0.346782	0.319885	0.0105668	0.00864553	-0.00288184	-0.0067243
	0.076	0.0803333	0.0803333	0.0746667	0.096	0.0973333	0.094	0.105333		0.262248	0.287224	0.287224	0.254563	0.377522	0.385207	0.365994	0.431316
	0.170667	0.175	0.186333	0.18	0.082	0.0843333	0.077	0.085		0.807877	0.832853	0.898175	0.861671	0.29683	0.310279	0.268012	0.314121
	0.0963333	0.098	0.102	0.100667	0.069	0.0346667	0.032	0.038		0.379443	0.389049	0.412104	0.404419	0.221902	0.0240154	0.00864553	0.0432277
450-570
	0.620333	0.675667	0.647	0.618	1.11767	0.550667	0.584333	0.553333		3.39962	3.71854	3.55331	3.38617	6.26609	2.99808	3.19212	3.01345
	0.115	0.119333	0.129333	0.118	0.137	0.146	0.138	0.147667		0.487032	0.512008	0.569645	0.504323	0.613833	0.665706	0.619597	0.675312
	0.188	0.181667	0.183333	0.191667	0.163333	0.158667	0.168333	0.172667		0.907781	0.871278	0.880884	0.928915	0.76561	0.738713	0.794428	0.819404
	0.06	0.062	0.06	0.065	0.073	0.075	0.071	0.0773333		0.170029	0.181556	0.170029	0.198847	0.244957	0.256484	0.233429	0.269933
	0.0903333	0.086	0.0916667	0.087	0.033	0.032	0.03	0.0293333		0.344861	0.319885	0.352546	0.325648	0.0144092	0.00864553	-0.00288184	-0.0067243
	0.077	0.0803333	0.0813333	0.0753333	0.097	0.0973333	0.095	0.106333		0.268012	0.287224	0.292988	0.258405	0.383285	0.385207	0.371758	0.43708
	0.171667	0.176	0.188	0.182	0.082	0.0853333	0.078	0.086		0.813641	0.838617	0.907781	0.873199	0.29683	0.316042	0.273775	0.319885
	0.0963333	0.098	0.103	0.101667	0.07	0.0346667	0.0323333	0.038		0.379443	0.389049	0.417867	0.410183	0.227666	0.0240154	0.0105668	0.0432277
									avg	std
blood	3.36503	3.6878	3.52257	3.35735		2.96926	3.1633	2.99232	3.29395	0.267686
acoustic off	0.481268	0.506244	0.563881	0.498559	0.608069	0.658021	0.613833	0.669549	0.574928	0.0735948
cell outlet	0.902017	0.865514	0.87512	0.92123	0.754083	0.727185	0.788665	0.813641	0.830932	0.0708217
plasma outlet	0.170029	0.175793	0.168108	0.193084	0.243036	0.25072	0.227666	0.264169	0.211575	0.0392519
													avg	std
blood	0.344861	0.319885	0.352546	0.325648	0.268012	0.287224	0.292988	0.258405	0.379443	0.389049	0.417867	0.410183	0.337176	0.0543406
cell	0.383285	0.385207	0.371758	0.43708	0.29683	0.316042	0.273775	0.319885	0.227666				0.334614	0.0651308
									avg	std
blood	0.841258	0.92195	0.880644	0.839337	1.55211	0.742315	0.790826	0.748079	0.914565	0.264954		3.47876e-06
cell	0.907781	0.871278	0.880884	0.928915	0.76561	0.738713	0.794428	0.819404	0.838377	0.069099		2.9219e-12
plasma	0.170029	0.181556	0.170029	0.198847	0.244957	0.256484	0.233429	0.269933	0.215658	0.0403491
