# Supplementary material for: Acoustofluidic-based therapeutic apheresis system
Source: Nat Commun. 2024 Aug 10;15:6854. doi: 10.1038/s41467-024-50053-1 (PMC11316742; doi:10.1038/s41467-024-50053-1)
Supplement: Supplementary file 4 — Source data [file 41467_2024_50053_MOESM4_ESM.zip › Source data/mice blood apheresis.xlsx]

## Sheet: Figure 2f and 2g-sample 1
	cell outlet							plasma outlet
sample 1	WBC	RBC	HGB	MCH	PLT	RDW	MPV	WBC	RBC	HGB	MCH	PLT	RDW	MPV
18	0.2	1.66	2.2	13.4	93	19.4	5.3	0.1	0.16	0.3	16.8	24	19.9
	0.3	1.67	2.2	13.3	96	19.7	5	0.1	0.15	0.2	15.9	23	19.8
16	0.2	1.66	2.1	12.8	129	19.3	5.1	0.1	0.08	0.1	16.2	13	19.5	5
	0.2	1.65	2.1	12.4	132	19.4	5.4	0.1	0.08	0.1	15.3	13	19.1
14	0.2	1.59	2	12.3	245	20.6	7.6	0.1	0.13	0.2	15.4	51	22.6	7.1
	0.2	1.58	1.9	12.1	257	20.7	7.6	0.1	0.12	0.2	16.3	47	21.8	6.6
12	0.2	1.83	2.2	12.1	419	22.2	7.7	0.2	0.03	0.1	17.8	14	0	5.5
	0.2	1.78	2.2	12.4	405	21.9	7.8	0.1	0.03	0.1	22.4	17	20.9
10	0.2	1.61	2.2	14	468	23.5	7.8	0.1	0.01	0	19.3	7	0	0.01
	0.3	1.62	2.3	14.2	466	23.6	7.8	0.01	0.01	0	35.8	11	0	5.8
blood flow rate(ul/min)	RBC recovery rate (%)	PLT recovery rate (%)	HGB 1(g/dL)	HGB 2(g/L)				voltage (V)	RBC recovery rate (%)	PLT recovery rate (%)	HGB 1(g/dL)	HGB 2(g/L)
18	91.4835	80.0847	22	2.5				22	78.0781	72.7749	18	5
16	95.389	90.9408	21	1				24	92.8977	81.7778	23	2
14	92.6901	83.6667	21	2				26	96.6387	87.2807	24	1
12	98.3651	96.3743	20.5	1				28	98.3651	96.3743	22	1
10	99.3846	98.1092	19.5	0				30	99.7297	93.8596	26	0
	cell outlet							plasma outlet
sample 1	WBC	RBC	HGB	MCH	PLT	RDW	MPV	WBC	RBC	HGB	MCH	PLT	RDW	MPV
22	0.2	1.31	1.8	13.8	72	20.2		0.2	0.37	0.5	14	24	20.8
	0.2	1.29	1.8	14	67	20.5		0.1	0.36	0.5	14.2	28	20.7
24	0.2	1.65	2.3	13.8	93	20.4		0.2	0.13	0.2	13.8	22	19.6
	0.2	1.62	2.3	14	91	20.1		0.1	0.12	0.2	15.3	19	19.4
26	0.2	1.74	2.4	13.9	101	19.6		0.1	0.06	0.1	14.1	13	16.6	5.1
	0.3	1.71	2.4	14	98	20.2		0.1	0.06	0.1	15.7	16	19.1
28	0.2	1.83	2.2	12.1	419	22.2	7.7	0.2	0.03	0.1	17.8	14	0	5.5
	0.2	1.78	2.2	12.4	405	21.9	7.8	0.1	0.03	0.1	22.4	17	20.9
30	0.2	1.83	2.6	14.1	104	20.1		0.1	0.01	0	30.4	7	0
	0.3	1.86	2.6	14.1	110	20.1		0.1	0	0	41.7	7	0

## Sheet: Figure 2f and 2g-sample 2
	cell outlet							plasma outlet
sample 1	WBC	RBC	HGB	MCH	PLT	RDW	MPV	WBC	RBC	HGB	MCH	PLT	RDW	MPV
18	0.3	1.25	1.7	13.9	80	21.4	5.4	0.2	0.18	0.3	14.9	29	20.8	5.2
	0.2	1.25	1.7	14	77	21.2	5.5	0.1	0.17	0.2	14.3	22	20.8
16	0.2	1.59	2.1	13.5	89	18.5		0.2	0.14	0.2	13.7	19	18.5	5.1
	0.2	1.55	2.1	13.4	87	18.8		0.1	0.14	0.2	13.5	22	18.9	5
14	0.2	1.62	2.1	12.7	112	21.1	5.1	0.3	0.15	0.2	12.9	16	19.4	5.8
	0.3	1.51	2	13.6	90	19.5		0.2	0.14	0.2	13	16	17.5	5.8
12	0.3	1.39	1.9	14	96	20		0.2	0.03	0	11.5	8	15.7	5.8
	0.3	1.4	1.9	13.9	92	19.4		0.1	0.02	0	18.3	7
10	0.3	1.25	1.8	14	93	19.2	5.1	0.2	0.01	0	21.6	9	0	5.4
	0.2	1.24	1.8	14.1	88	19.2	5.4	0.2	0.01	0	18.9	12	0
blood flow rate(ul/min)	RBC recovery rate (%)	PLT recovery rate (%)	HGB 1(g/dL)	HGB 2(g/L)				voltage (V)	RBC recovery rate (%)	PLT recovery rate (%)	HGB 1(g/dL)	HGB 2(g/L)
18	87.7193	75.4808	17	2.5				22	69.2623	66.6667	12	5.5
16	91.8129	81.106	21	2				24	87.234	77.1144	17	3
14	91.5205	86.3248	21	2				26	92.8826	82.8125	19	1
12	98.2394	92.6108	21	0				28	98.2394	92.6108	19	0
10	99.2032	89.604	20.5	0				30	97.8648	84.4086	19	1
	cell outlet							plasma outlet
sample 1	WBC	RBC	HGB	MCH	PLT	RDW	MPV	WBC	RBC	HGB	MCH	PLT	RDW	MPV
22	0.3	0.89	1.2	13.6	61	21.7		0.2	0.38	0.5	13.7	31	18.1
	0.3	0.8	1.2	14.6	55	21.5		0.2	0.37	0.6	14.9	27	18.8	5.1
24	0.3	1.25	1.7	13.9	77	19.7		0.2	0.18	0.3	13.7	26	18.5
	0.3	1.21	1.7	14.4	78	20.2		0.2	0.18	0.3	14.3	20	18.9
26	0.4	1.31	1.9	14.7	82	20		0.2	0.1	0.1	13.8	18	19.7
	0.3	1.3	1.9	14.3	77	20.8		0.2	0.1	0.1	12.8	15	18.8
28	0.3	1.39	1.9	14	96	20		0.2	0.03	0	11.5	8	15.7	5.8
	0.3	1.4	1.9	13.9	92	19.4		0.1	0.02	0	18.3	7
30	0.4	1.37	1.9	13.7	83	20.8		0.2	0.03	0.1	18.2	13	14.9	5.5
	0.3	1.38	1.9	13.9	74	19.9	5	0.2	0.03	0.1	19.7	16	0	5.2

## Sheet: Figure 2f and 2g-sample 3
	cell outlet							plasma outlet
sample 1	WBC	RBC	HGB	MCH	PLT	RDW	MPV	WBC	RBC	HGB	MCH	PLT	RDW	MPV
18	0.3	1.78	2.4	13.7	189	21.7		0.2	0.4	0.5	13.8	54	19
	0.3	1.72	2.5	14.5	181	18.4		0.2	0.4	0.6	13.9	51	20.2
16	0.4	1.76	2.4	13.8	201	19.9		0.2	0.14	0.2	16.2	33	18
	0.4	1.78	2.6	14.3	213	19.9		0.2	0.15	0.2	15.3	34
14		1.99	2.8	14	198	19.1		0.2	0.33	0.5	14.2	45	19.1
	0.4	2	2.8	14.2	197	19.3		0.2	0.33	0.5	14.7	39	19.8
12		1.8	2.5	14.2	189	21.3		0.2	0.13	0.2	13.8	24	18.2
		1.79	2.5	14.2	184	19.2		0.2	0.1	0.1	13.9	26	16.3
10		1.83	2.6	14.1	200	19.4		0.2	0.02	0	11.8	15	0	5.5
	0.4	1.86	2.6	14.1	197	19.7		0.1	0.02	0.1	37	6	0
blood flow rate(ul/min)	RBC recovery rate (%)	PLT recovery rate (%)	HGB 1(g/dL)	HGB 2(g/L)				voltage (V)	RBC recovery rate (%)	PLT recovery rate (%)	HGB 1(g/dL)	HGB 2(g/L)
18	81.3953	77.8947	24.5	5.5				22	82.3529	80.7619	27	6
16	92.4282	86.0707	25	2				24	92.986	90.2269	33.5	2.5
14	85.8065	82.4635	28	5				26	94.6269	90.3924	22.5	2
12	93.9791	88.1797	25	1.5				28	93.9791	88.1797	25	1.5
10	98.9276	94.9761	26	0.5				30	99.1228	91.7949	24	0
	cell outlet							plasma outlet
sample 1	WBC	RBC	HGB	MCH	PLT	RDW	MPV	WBC	RBC	HGB	MCH	PLT	RDW	MPV
22	0.3	1.97	2.7	14	208	18.9		0.2	0.43	0.6	14.1	46	19.7
	0.4	1.95	2.7	14.1	216	19.1		0.2	0.41	0.6	14.7	55	18
24	0.4	2.34	3.4	14.4	249	19.6		0.2	0.18	0.3	15.5	24	17.7
	0.4	2.3	3.3	14.4	268	18.7		0.2	0.17	0.2	14.6	32	17.5
26	0.3	1.56	2.2	14.1	164	19		0.2	0.09	0.2	13.8	16.5	17.4
	0.3	1.61	2.3	14.1	170	20		0.2	0.09	0.2	17.3	19	16.9
28		1.8	2.5	14.2	189	21.3		0.2	0.13	0.2	13.8	24	18.2
		1.79	2.5	14.2	184	19.2		0.2	0.1	0.1	13.9	26	16.3
30	0.6	1.65	2.3	14	179	20.8		0.2	0.02	0	20.8	18	0
	0.3	1.74	2.5	14.3	179	20		0.3	0.01	0	27.7	14	0	5.6

## Sheet: calcualation 1~3
	sample 1	sample 2	sample 3	sample 1	sample 2	sample 3
blood flow rate(ul/min)	RBC recovery rate (%)			PLT recovery rate (%)			RBC recovery rate (%)	std	PLT recovery rate (%)	std
18	91.4835	87.7193	81.3953	80.0847	75.4808	77.8947	86.8661	5.09792	77.8201	2.3029
16	95.389	91.8129	92.4282	90.9408	81.106	86.0707	93.21	1.912	86.0391	4.91746
14	92.6901	91.5205	85.8065	83.6667	86.3248	82.4635	90.0057	3.68334	84.1516	1.97582
12	98.3651	98.2394	93.9791	96.3743	92.6108	88.1797	96.8612	2.4968	92.3883	4.10183
10	99.3846	99.2032	98.9276	98.1092	89.604	94.9761	99.1718	0.230111	94.2298	4.30148
voltage (V)	RBC recovery rate (%)			PLT recovery rate (%)			RBC recovery rate (%)	std	PLT recovery rate (%)	std
22	78.0781	69.2623	82.3529	72.7749	66.6667	80.7619	76.5644	6.6753	73.4011	7.06846
24	92.8977	87.234	92.986	81.7778	77.1144	90.2269	91.0392	3.2957	83.0397	6.64668
26	96.6387	92.8826	94.6269	87.2807	82.8125	90.3924	94.716	1.87963	86.8285	3.81014
28	98.3651	98.2394	93.9791	96.3743	92.6108	88.1797	96.8612	2.4968	92.3883	4.10183
30	99.7297	97.8648	99.1228	93.8596	84.4086	91.7949	98.9058	0.951236	90.021	4.96895
	Sample 1		sample 2		sample 3			Sample 1		sample 2		sample 3				HGB (%)		std
	HGB(g/L)		HGB		HGB			HGB(%)		HGB		HGB
blood flow rate(ul/min)	cell outlet	plasma outlet	cell outlet	plasma outlet	cell outlet	plasma outlet		cell outlet	plasma outlet	cell outlet	plasma outlet	cell outlet	plasma outlet		blood flow rate(ul/min)	cell outlet	plasma outlet	cell outlet	plasma outlet
18	22	2.5	17	2.5	24.5	5.5		0.897959	0.102041	0.871795	0.128205	0.816667	0.183333		18	0.86214	0.13786	0.0414973	0.0414973
16	21	1	21	2	25	2		0.954545	0.0454545	0.913043	0.0869565	0.925926	0.0740741		16	0.931172	0.0688284	0.0212424	0.0212424
14	21	2	21	2	28	5		0.913043	0.0869565	0.913043	0.0869565	0.848485	0.151515		14	0.891524	0.108476	0.0372729	0.0372729
12	20.5	1	21	0	25	1.5		0.953488	0.0465116	1	0	0.943396	0.0566038		12	0.965628	0.0343718	0.0301915	0.0301915
10	19.5	0	20.5	0	26	0.5		1	0	1	0	0.981132	0.0188679		10	0.993711	0.00628931	0.0108934	0.0108934
voltage (V)															voltage (V)
22	18	5	12	5.5	27	6		0.782609	0.217391	0.685714	0.314286	0.818182	0.181818		22	0.762168	0.237832	0.0685585	0.0685585
24	23	2	17	3	33.5	2.5		0.92	0.08	0.85	0.15	0.930556	0.0694444		24	0.900185	0.0998148	0.0437809	0.0437809
26	24	1	19	1	22.5	2		0.96	0.04	0.95	0.05	0.918367	0.0816327		26	0.942789	0.0572109	0.0217329	0.0217329
28	22	1	19	0	25	1.5		0.956522	0.0434783	1	0	0.943396	0.0566038		28	0.966639	0.0333607	0.0296272	0.0296272
30	26	0	19	1	24	0		1	0	0.95	0.05	1	0		30	0.983333	0.0166667	0.0288675	0.0288675
off					28	0										HGB (g/L)		std
original			55	0	84	0
															blood flow rate(ul/min)	cell outlet	plasma outlet	cell outlet	plasma outlet
															18	21.1667	3.5	3.81881	1.73205
															16	22.3333	1.66667	2.3094	0.57735
															14	23.3333	3	4.04145	1.73205
															12	22.1667	0.833333	2.46644	0.763763
															10	22	0.166667	3.5	0.288675
															voltage (V)
															22	19	5.5	7.54983	0.5
															24	24.5	2.5	8.35165	0.5
															26	21.8333	1.33333	2.5658	0.57735
															28	22	0.833333	3	0.763763
															30	23	0.333333	3.60555	0.57735

## Sheet: results 1~3
blood flow rate(ul/min)	RBC recovery rate (%)	std	PLT recovery rate (%)	std
18	86.8661	5.09792	77.8201	2.3029
16	93.21	1.912	86.0391	4.91746
14	90.0057	3.68334	84.1516	1.97582
12	96.8612	2.4968	92.3883	4.10183
10	99.1718	0.230111	94.2298	4.30148
voltage (V)	RBC recovery rate (%)	std	PLT recovery rate (%)	std
22	76.5644	6.6753	73.4011	7.06846
24	91.0392	3.2957	83.0397	6.64668
26	94.716	1.87963	86.8285	3.81014
28	96.8612	2.4968	92.3883	4.10183
30	98.9058	0.951236	90.021	4.96895
blood flow rate(ul/min)	cell outlet		plasma outlet
18	0.86214	0.0414973	0.13786	0.0414973
16	0.931172	0.0212424	0.0688284	0.0212424
14	0.886473	0.0460207	0.113527	0.0460207
12	0.966952	0.0287833	0.0330477	0.0287833
10	0.994152	0.010129	0.00584795	0.010129
voltage (V)
22	0.762168	0.0685585	0.237832	0.0685585
24	0.900185	0.0437809	0.0998148	0.0437809
26	0.942789	0.0217329	0.0572109	0.0217329
28	0.966639	0.0296272	0.0333607	0.0296272
30	0.983333	0.0288675	0.0166667	0.0288675
	HGB (g/L)
blood flow rate(ul/min)	cell outlet		plasma outlet
18	21.1667	3.81881	3.5	1.73205
16	22.3333	2.3094	1.66667	0.57735
14	22.3333	2.3094	3	1.73205
12	22.8333	3.61709	0.833333	0.763763
10	22.6667	4.64579	0.166667	0.288675
voltage (V)
22	19	7.54983	5.5	0.5
24	24.5	8.35165	2.5	0.5
26	21.8333	2.5658	1.33333	0.57735
28	22	3	0.833333	0.763763
30	23	3.60555	0.333333	0.57735

## Sheet: SI Figure 8-solution human
	cell outlet										plasma outlet
condition	WBC	RBC	HGB	Hct	MCV	MCH	MCHC	PLT	RDW	MPV	WBC	RBC	HGB	Hct	MCV	MCH	MCHC	PLT	RDW	MPV
PBS	0.9	1.07	2.7	9.8	91.4	25.4	27.8	67	15	7	0.1	0.02	0.1	0.2	82.9	36.4	44.2	5
	1	1.31	3.4	11.5	88	25.8	29.3	50	14.8	8	0.1	0	0					1	0
	0.8	1	2.5	8.8	87.9	25	28.4	37	13.9	8	0.1	0	0.1					2	0
Saline	0.9	1.11	2.8	9.7	87.7	25.1	28.7	33	14.4	8.7	0.1	0	0					4	0
	0.9	1.17	2.9	10.2	87.4	24.8	28.3	41	14.2	8	0.1	0	0			60.6		3	0	6.2
	1	1.09	2.8	9.5	87.6	25.6	29.2	43	14.4	7.9	0.2	0.01	0	0.1	74.1	41	52.2	3	0	6.3
5% Albumin	1.1	1.22	3.2	10.9	89.2	26.2	29.3	46	14.6	7.8	0.2	0.01	0.1	0.1	80	92.9		7	0	5.1
	1.2	1.2	3.1	10.6	88.6	26.1	29.5	35	14.3	7.6	0.1	0.01	0.1	0.1	79.1			3	0	6.2
	1.2	1.27	3.3	11.3	89.1	25.9	29	32	14.8	8.9	0.2	0.01	0.1			88.6		2	0	6.9
5% Dextrose	0.9	1.07	2.7	11.1	104	25.3	24.3	33	16	8.7	0.2	0.01	0	0.1	97.4	43.4	43.9	3		6.2
	1.1	1.29	3.3	13.3	103	25.3	24.5	42	15.8	8.7	0.1	0.01	0	0.1	88.7	47.9	52.4	2	0
	1.1	1.28	3.3	13.1	102.1	26	25.5	49	16.1	7.7	0.2	0.02	0.1	0.2	95.3	29.3	31.5	4	2.7
10% Dextrose	0.8	0.95	2.5	9.7	102.5	26.2	25.6	33	16.8	7.2	0.2	0.01	0.1	0.1	98.3	43.9	43.7	5		6.3
	0.9	1.04	2.7	10.7	102.7	25.6	25	30	15	8.2	0.2	0.01	0.1	0.1	89.1	47.8	56.1	6		6.3
	0.9	1.1	2.9	11.2	102.2	26.2	25.7	34	16.3	7.9	0.2	0	0.1	0	89.1			5	0
condition	RBC recovery rate	PLT recovery rate
PBS	98.1651	93.0556
	100	98.0392
	100	94.8718
Saline	100	89.1892
	100	93.1818
	99.0909	93.4783
5% Albumin	99.187	86.7925
	99.1736	92.1053
	99.2188	94.1176
5% Dextrose	99.0741	91.6667
	99.2308	95.4545
	98.4615	92.4528
10% Dextrose	98.9583	86.8421
	99.0476	83.3333
	100	87.1795
	RBC recovery rate	STD	PLT recovery rate	STD
PBS	99.3884	1.05936	95.3222	2.52217
Saline	99.697	0.524864	91.9498	2.39531
5% Albumin	99.1931	0.0232087	91.0051	3.78449
5% Dextrose	98.9221	0.406503	93.1913	1.99902
10% Dextrose	99.3353	0.57736	85.0877	2.12988

## Sheet: solution mouse
	cell outlet										plasma outlet
condition	WBC	RBC	HGB	Hct	MCV	MCH	MCHC	PLT	RDW	MPV	WBC	RBC	HGB	Hct	MCV	MCH	MCHC	PLT	RDW	MPV
PBS	0.2	0.75	1	3.9	51.6	13.9	26.9	215	31.3	9.4	0.1	0	0			39.2		1	0
	0.2	1.02	1.3			12.9		102	19.9		0.1	0.01				24.3		10	0	5.2
	0.1	0.73	1			13.2		37	19.5	5.5	0.1	0.01	0			23.7		6	0
Saline	0.3	0.9	1.2			13.6		23	19.5	5.9	0.1	0	0	0	62.9	50.2	95.6	3	0
	0.3	1.49	2			13.6		139	17.2		0.2	0	0			35.8		3	0
	0.3	1.7	2.3			13.6		124	16.9		0.1	0.02	0.1			28.6		6	16.5	5.9
5% Albumin	0.3	1.03	1.3	5.2	50	12.8	25.5	17	20.6		0.1	0.01	0			30.7		2	0
	0.2	1.14	1.4			12.5		89	15.8		0.2	0.06	0.1			18.5		20	16.7
	0.3	1.24	1.6			12.8		57	15.7		0.1	0.04	0.1			23.5		10	16.7	5.3
5% Dextrose	0.2	0.88	1.1			12.6		43	18.6	6.3	0.2	0.01	0			45.3		5	0	5.8
	0.3	1.33	1.7			12.4		155	17.6		0.2	0.01	0			30.3		11	0	5.1
	0.2	1.37	1.8			13.5		64	17.8		0.2	0.01	0.1			35.9		12	0	5.5
10% Dextrose	0.2	0.78	1.1			14.4		21	23.4	5.5	0.1	0	0			47.1		3
	0.3	1.24	1.8			14.3		113	20.3		0.2	0.01	0			43.7		10	0	5.4
	0.3	1.15	1.7			14.9		86	19		0.1	0.02	0.1			29.6		10	0	5.5
condition	RBC recovery rate	PLT recovery rate	HGB, cell	HGB, plasma
PBS	100	99.537	10	0
	99.0291	91.0714	13	0
	98.6486	86.0465	10	0
Saline	100	88.4615	12	0
	100	97.8873	20	0
	98.8372	95.3846	23	1
5% Albumin	99.0385	89.4737	13	0
	95	81.6514	14	1
	96.875	85.0746	16	1
5% Dextrose	98.8764	89.5833	11	0
	99.2537	93.3735	17	0
	99.2754	84.2105	18	1
10% Dextrose	100	87.5	11	0
	99.2	91.8699	18	0
	98.2906	89.5833	17	1
	RBC recovery rate	STD	PLT recovery rate	STD
PBS	99.2259	0.696839	92.2183	6.818
Saline	99.6124	0.671338	93.9112	4.88259
5% Albumin	96.9712	2.02095	85.3999	3.92128
5% Dextrose	99.1352	0.224355	89.0558	4.60421
10% Dextrose	99.1635	0.855284	89.685	2.18575

## Sheet: SI Figure 8-samplesheath ratio
	cell outlet										plasma outlet
condition	WBC	RBC	HGB	Hct	MCV	MCH	MCHC	PLT	RDW	MPV	WBC	RBC	HGB	Hct	MCV	MCH	MCHC	PLT	RDW
1:4
1:6		3.29						355				0.02						36
1:8		2.75						314				0.01						27
1:10		2.57						302				0.02						19
1:12		2.25						250				0.02						22
condition	RBC recovery rate	PLT recovery rate
1:4	99.3958	90.7928
1:6	99.6377	92.0821
1:8	99.2278	94.081
1:10	99.1189	91.9118
1:12	99.1189	91.9118
	RBC recovery rate	STD	PLT recovery rate	STD
PBS	99.3958		90.7928
Saline	99.6377		92.0821
5% Albumin	99.2278		94.081
5% Dextrose	99.1189		91.9118
10% Dextrose	99.1189		91.9118

## Sheet: SI Figure 11
	Cellular outlet	Plasma outlet
1st	78	145
2nd	126	77.7
3rd	74.9	152

## Sheet: Figure 3j
	Cellular outlet	Plasma outlet
1st	144.233	202.7
2nd	141.9	199
3rd	145.8	209
4th	145	200.1

[truncated: 1 more sheets: Figure 4f]
